# Supplementary material for: The Wolbachia WO bacteriophage proteome in the Aedes albopictus C/wStr1 cell line: evidence for lytic activity?
Source: In Vitro Cell Dev Biol Anim. 2015 Oct 1;52:77–88. doi: 10.1007/s11626-015-9949-0 (PMC4701759; doi:10.1007/s11626-015-9949-0)
Supplement: Supplementary file 2 — LC-MS/MS detection of 95% confidence unique peptides matched to proteins encoded by WO prophage and prophage-related genes. Columns A and B show WO prophage-encoded proteins and locus tags (as identified by Kent et al. 2011) as well as total numbers and proportions of encoded proteins matched to unique peptides in MS/MS data sets D, E, F and G in corresponding columns. Total number of matched peptides and percent protein sequence coverage are reported in columns D to G; e.g., 2/5 indicates 2 peptides constituting 5% protein sequence coverage. Column H reports the mean number of detected peptides, a rough estimate of the protein’s relative abundance level (RAL), which can be normalized to expected values for all proteins of that same mass (see SR values in Tables S3 and S4) as described by Baldridge et al. 2014. (XLSX 30 kb) [file 11626_2015_9949_MOESM2_ESM.xlsx]

## Sheet: Sheet1
	wStr	wVitB	wAlbB	wBol1b	wNo	wHa	wAu	wRi	wMel	wSol	pREIS2	pRhe	pREIP
Phage-associated	KM009144	NZ_AERW01000322.1	NZ_CAGB01000117.1	NZ_CAH01000058.1	NC_021084.1	NC_021089.1	LK055284.1	CP001391.1	NC_002978.6	KC955252.1	NZ_CM000772.1	NZ_CM001468.1	KR611317
genes		NZ_AERW01000328.1
