# Supplementary material for: The Wolbachia WO bacteriophage proteome in the Aedes albopictus C/wStr1 cell line: evidence for lytic activity?
Source: In Vitro Cell Dev Biol Anim. 2015 Oct 1;52:77–88. doi: 10.1007/s11626-015-9949-0 (PMC4701759; doi:10.1007/s11626-015-9949-0)
Supplement: Supplementary file 3 — Genbank accession numbers for PCR-amplified and cloned wStr genes and homologs from other Wolbachia strains. (XLS 271 kb) [file 11626_2015_9949_MOESM3_ESM.xls]

## Sheet: Sheet1
Name	Acc	MolWeight	Run1	Run2	Run3	Run4	FunctionalClass	Original Model SR Run 1	Original Model SR Run 2	Original Model SR Run 3	Original Model SR Run 4	Mean(SD)	Refined Model SR Run 1	Refined Model SR Run 2	Refined Model SR Run 3	Refined Model SR Run 4	Mean(SD)
acetylglutamate kinase	gi|190570516	33 kDa	4\16	4\18	5\24	5\24	Amino acid metabolism	0.099729	0.099729	0.458969	0.458969	0.28 (0.21)	0.09	0.09	0.45	0.45	0.27 (0.21)
cystathionine beta-lyase	gi|190570600	46 kDa	3\12	4\11			Amino acid metabolism	-0.629038	-0.165868			-0.4 (0.33)	-0.63	-0.17			-0.4 (0.33)
glutamate dehydrogenase - NAD+-dependent	gi|190570795	178 kDa	15\16		9\7	12\14	Amino acid metabolism	0.881417		0.05773	0.521607	0.49 (0.41)	0.87		0.05	0.51	0.48 (0.41)
aminopeptidase P	gi|190571049	63 kDa	3\6	6\29			Amino acid metabolism	-0.880687	0.235477			-0.32 (0.79)	-0.88	0.23			-0.33 (0.78)
methionyl-tRNA formyltransferase	gi|190571066	33 kDa	2\10	2\10		4\15	Amino acid metabolism	-1.01617	-1.01617		0.099729	-0.64 (0.64)	-1.02	-1.02		0.09	-0.65 (0.64)
succinyl-diaminopimelate desuccinylase	gi|190571095	44 kDa	7\21	7\24	8\28	9\27	Amino acid metabolism	0.770652	0.770652	0.985635	1.17526	0.93 (0.19)	0.76	0.76	0.97	1.16	0.91 (0.19)
aspartate-semialdehyde dehydrogenase	gi|190571122	38 kDa	8\20	3\12	3\11	7\20	Amino acid metabolism	1.10283	-0.476229	-0.476229	0.887856	0.26 (0.85)	1.09	-0.48	-0.48	0.87	0.25 (0.85)
acetylornithine aminotransferase	gi|190571150	44 kDa	3\12				Amino acid metabolism	-0.593481				-0.59 (-)	-0.6				-0.6 (-)
glutamate-cysteine ligase-related protein	gi|190571155	44 kDa	5\16	3\13		4\12	Amino acid metabolism	0.228938	-0.593481		-0.130319	-0.16 (0.41)	0.22	-0.6		-0.14	-0.17 (0.41)
acetylornithine aminotransferase	gi|190571185	43 kDa	5\16	2\6	3\12	6\14	Amino acid metabolism	0.247321	-1.22788	-0.575093	0.540853	-0.25 (0.8)	0.24	-1.23	-0.58	0.53	-0.26 (0.8)
Putative thermostable carboxypeptidase 1	gi|190571200	55 kDa	5\15		7\17	7\15	Amino acid metabolism	0.0505007		0.592269	0.592269	0.41 (0.31)	0.04		0.58	0.58	0.4 (0.31)
serine/glycine hydroxymethyltransferase	gi|190571236	47 kDa	9\34	7\26	7\22	12\34	Amino acid metabolism	1.12255	0.717924	0.717924	1.58572	1.04 (0.41)	1.11	0.71	0.71	1.57	1.02 (0.41)
cysteine desulfurase	gi|190571407	46 kDa	9\40	4\15	11\30	14\41	Amino acid metabolism	1.13973	-0.165868	1.46282	1.85109	1.07 (0.87)	1.12	-0.17	1.44	1.83	1.06 (0.87)
phosphatidylserine decarboxylase	gi|190571490	25 kDa	3\15	4\22	3\14	3\14	Amino acid metabolism	-0.141412	0.321747	-0.141412	-0.141412	-0.03 (0.23)	-0.15	0.31	-0.15	-0.15	-0.03 (0.23)
L-allo-threonine aldolase, putative	gi|42520469	39 kDa	7\21	3\11	3\10	2\6	Amino acid metabolism	0.867088	-1.14977	-1.14977	-1.14977	-0.65 (1.01)	0.85	-0.5	-0.5	-1.15	-0.32 (0.84)
L-allo-threonine aldolase, putative	gi|42520470	39 kDa	3\12	4\13	4\15	3\12	Amino acid metabolism	-0.497003	-0.497003	-0.0338543	-0.497003	-0.38 (0.23)	-0.5	-0.04	-0.04	-0.5	-0.27 (0.27)
aspartate aminotransferase	gi|42520839	44 kDa	4\9	3\8	4\11	5\11	Amino acid metabolism	-0.130319	-0.593481	-0.130319	0.228938	-0.16 (0.34)	-0.14	-0.6	-0.14	0.22	-0.16 (0.33)
glutamine synthetase	gi|42521115	28 kDa	2\10			2\8	Amino acid metabolism	-0.884801			-0.884801	-0.88 (0)	-0.89			-0.89	-0.89 (0)
cysteine sulfinate desulfinase/cysteine desulfurase Nifs	gi|58584282	42 kDa	2\9	2\8		2\8	Amino acid metabolism	-1.20905	-1.20905		-1.20905	-1.21 (0)	-1.21	-1.21		-1.21	-1.21 (0)
bifunctional proline dehydrogenase/pyrroline-5-carboxylate dehydrogenase	gi|58584796	116 kDa	15\28	6\9	7\8	12\13	Amino acid metabolism	1.2235	-0.252946	-0.00455811	0.863943	0.46 (0.7)	1.21	-0.26	-0.01	0.85	0.45 (0.69)
diaminopimelate epimerase	gi|58697432	29 kDa	2\11	2\17			Amino acid metabolism	-0.912856	-0.912856			-0.91 (0)	-0.91	-0.91			-0.91 (0)
Fructose-1,6-bisphosphatase, class II	gi|190570541	33 kDa	9\29			2\7	Carbohydrate metabolism	1.40525			-1.01617	0.19 (1.71)	1.39			-1.02	0.19 (1.7)
glyceraldehyde 3-phosphate dehydrogenase	gi|190570615	36 kDa	3\11	2\8	2\11	2\8	Carbohydrate metabolism	-0.432991	-1.08575	-1.08575	-1.08575	-0.92 (0.33)	-0.44	-1.09	-1.09	-1.09	-0.92 (0.32)
enolase	gi|190570657	46 kDa	6\18	5\19	3\8	5\14	Carbohydrate metabolism	0.486933	0.193394	-0.629038	0.193394	0.06 (0.48)	0.48	0.18	-0.63	0.18	0.05 (0.48)
transketolase	gi|190570679	73 kDa	7\16	5\14	7\16	7\14	Carbohydrate metabolism	0.365913	-0.175968	0.365913	0.365913	0.23 (0.27)	0.36	-0.18	0.36	0.36	0.22 (0.27)
conserved hypotehtical protein (probable pyruvate dikinase regulatory protein)	gi|190570906	32 kDa	4\20	3\16	2\12		Carbohydrate metabolism	0.124335	-0.338805	-0.991566		-0.4 (0.56)	0.12	-0.34	-0.99		-0.41 (0.56)
phosphoglyceromutase	gi|190571074	56 kDa		2\7			Carbohydrate metabolism		-1.43928			-1.44 (-)		-1.44			-1.44 (-)
phosphoglycerate kinase	gi|190571235	43 kDa	5\17	6\24	6\23	7\21	Carbohydrate metabolism	0.247321	0.540853	0.540853	0.789031	0.53 (0.22)	0.24	0.53	0.53	0.78	0.52 (0.22)
glycosyl hydrolase, family 5 protein	gi|190571353	43 kDa	3\10	3\13			Carbohydrate metabolism	-0.575093	-0.575093			-0.58 (0)	-0.58	-0.58			-0.58 (0)
phosphoglucomutase/phosphomannomutase family protein	gi|190571512	51 kDa	5\17			3\8	Carbohydrate metabolism	0.110884			-0.711585	-0.3 (0.58)	0.1			-0.71	-0.31 (0.58)
putative translaldolase	gi|190571540	23 kDa	6\48	4\30	8\45	8\40	Carbohydrate metabolism	1.04124	0.388436	1.50441	1.50441	1.11 (0.53)	1.02	0.38	1.48	1.48	1.09 (0.52)
NAD-dependent epimerase/dehydratase	gi|42520464	36 kDa	7\27	7\30	10\24	8\29	Carbohydrate metabolism	0.0301516		0.0301516	-0.432991	-0.12 (0.27)	0.92	0.92	1.49	1.13	1.11 (0.27)
ribulose-phosphate 3-epimerase	gi|42520556	25 kDa		2\12		2\12	Carbohydrate metabolism		-0.794199		-0.794199	-0.79 (0)		-0.8		-0.8	-0.8 (0)
polysaccharide deacetylase	gi|42520563	32 kDa	3\14				Carbohydrate metabolism	-0.338805				-0.34 (-)	-0.34				-0.34 (-)
fructose-bisphosphate aldolase	gi|58584358	32 kDa	3\11	3\14	3\14	5\19	Carbohydrate metabolism	-0.338805	-0.338805	-0.338805	0.483575	-0.13 (0.41)	-0.34	-0.34	-0.34	0.47	-0.14 (0.41)
pyruvate phosphate dikinase	gi|58584469	98 kDa	12\16	2\3	4\7	6\11	Carbohydrate metabolism	0.998679	-1.8878	-0.771157	-0.117963	-0.44 (1.21)	0.99	-1.88	-0.77	-0.12	-0.45 (1.2)
putative lipoprotein	gi|190570497	13 kDa	1\12	1\12	1\12	1\12	Cell envelope biogenesis/Outer membrane	-1.38782	-1.38782	-1.38782	-1.38782	-1.39 (0)	-1.39	-1.39	-1.39	-1.39	-1.39 (0)
dihydrodipicolinate reductase	gi|190570574	28 kDa	5\26	7\26	2\13	3\14	Cell envelope biogenesis/Outer membrane	0.59036	1.13206	-0.884801	-0.232032	0.15 (0.89)	0.58	1.12	-0.89	-0.24	0.14 (0.88)
Putative membrane protein [Wolbachia pipientis]	gi|190570584	34 kDa	3\3				Cell envelope biogenesis/Outer membrane	-0.387283				-0.39 (-)	-0.39				-0.39 (-)
Putative outer membrane protein	gi|190570635	39 kDa	12\33	9\31	3\11	8\25	Cell envelope biogenesis/Outer membrane	1.73484	1.27169	-0.497003	1.08206	0.9 (0.97)	1.71	1.25	-0.5	1.07	0.88 (0.96)
cell division protein FtsQ	gi|190570830	29 kDa	1\5	2\12			Cell envelope biogenesis/Outer membrane	-2.02877	-0.912856			-1.47 (0.79)	-2.02	-0.91			-1.47 (0.78)
UDP-N-acetylmuramoylalanine--D-glutamate ligase	gi|190570951	50 kDa	2\6				Cell envelope biogenesis/Outer membrane	-1.34857				-1.35 (-)	-1.35				-1.35 (-)
Putative membrane protein [Wolbachia pipientis] (AKA TolC)	gi|190571017	46 kDa	7\16	4\10	7\23	9\23	Cell envelope biogenesis/Outer membrane	0.735117	-0.165868	0.735117	1.13973	0.61 (0.55)	0.72	-0.17	0.72	1.12	0.6 (0.55)
glycosyl transferase, group 2 family protein	gi|190571027	62 kDa	2\6				Cell envelope biogenesis/Outer membrane	-1.52079				-1.52 (-)	-1.52				-1.52 (-)
Putative exported protein	gi|190571054	94 kDa	5\7			2\3	Cell envelope biogenesis/Outer membrane	-0.378314			-1.85436	-1.12 (1.04)	-0.38			-1.85	-1.11 (1.04)
Putative membrane protein [Wolbachia pipientis]	gi|190571079	46 kDa	2\6	3\9	4\12	3\9	Cell envelope biogenesis/Outer membrane	-1.28184	-0.629038	-0.165868	-0.629038	-0.68 (0.46)	-1.28	-0.63	-0.17	-0.63	-0.68 (0.46)
Putative outer membrane protein	gi|190571111	73 kDa	16\27	18\30	20\29	21\30	Cell envelope biogenesis/Outer membrane	1.69726	1.88694	2.05663	2.1352	1.94 (0.19)	1.68	1.87	2.03	2.11	1.92 (0.19)
ompA-like protein	gi|190571144	23 kDa	5\19	4\16	2\11	2\11	Cell envelope biogenesis/Outer membrane	0.747701	0.388436	-0.727542	-0.727542	-0.08 (0.76)	0.73	0.38	-0.73	-0.73	-0.09 (0.76)
Putative membrane protein [Wolbachia pipientis]	gi|190571152	29 kDa	4\26	2\11	3\10	3\10	Cell envelope biogenesis/Outer membrane	0.203053	-0.912856	-0.260091	-0.260091	-0.31 (0.46)	0.19	-0.91	-0.27	-0.27	-0.31 (0.46)
UDP-N-acetylglucosamine 1-carboxyvinyltransferase	gi|190571162	46 kDa	3\11	2\7	4\13	5\15	Cell envelope biogenesis/Outer membrane	-0.629038	-1.28184	-0.165868	0.193394	-0.47 (0.64)	-0.63	-1.28	-0.17	0.18	-0.47 (0.63)
dihydrodipicolinate synthase	gi|190571217	32 kDa	2\9	2\9	2\8	2\8	Cell envelope biogenesis/Outer membrane	-0.991566	-0.991566	-0.991566	-0.991566	-0.99 (0)	-0.99	-0.99	-0.99	-0.99	-0.99 (0)
Putative membrane protein [Wolbachia pipientis]	gi|190571220	27 kDa	2\8				Cell envelope biogenesis/Outer membrane	-0.855725				-0.86 (-)	-0.86				-0.86 (-)
UDP-N-acetylglucosaminyltransferase Mur G	gi|190571295	38 kDa	2\11	2\11			Cell envelope biogenesis/Outer membrane	-1.129	-1.129			-1.13 (0)	-1.13	-1.13			-1.13 (0)
Putative membrane protein [Wolbachia pipientis]	gi|190571304	69 kDa	4\9				Cell envelope biogenesis/Outer membrane	-0.490233				-0.49 (-)	-0.49				-0.49 (-)
Outer membrane protein (OmpH-like)	gi|190571423	22 kDa	2\13	6\34	6\44	9\53	Cell envelope biogenesis/Outer membrane	-0.692007	1.07681	1.07681	1.72963	0.8 (1.04)	-0.7	1.06	1.06	1.71	0.78 (1.03)
surface antigen (AKA YaeT)	gi|190571424	89 kDa	22\38	16\28	16\27	14\20	Cell envelope biogenesis/Outer membrane	2.052	1.53904	1.53904	1.32394	1.61 (0.31)	2.03	1.52	1.52	1.31	1.6 (0.31)
bifunctional Glm_U ortholog	gi|190571517	44 kDa			2\7	3\10	Cell envelope biogenesis/Outer membrane			-1.24627	-0.593481	-0.92 (0.46)			-1.24	-0.6	-0.92 (0.46)
Putative outer membrane protein	gi|190571520	15 kDa	2\9				Cell envelope biogenesis/Outer membrane	-0.385822				-0.39 (-)	-0.39				-0.39 (-)
competence lipoprotein ComL, putative	gi|190571590	27 kDa	3\12	2\13	2\10	3\14	Cell envelope biogenesis/Outer membrane	-0.202952	-0.855725	-0.855725	-0.202952	-0.53 (0.38)	-0.21	-0.86	-0.86	-0.21	-0.53 (0.37)
M23 peptidase domain-containing protein	gi|190571592	39 kDa	3\10		2\9		Cell envelope biogenesis/Outer membrane	-0.497003		-1.14977		-0.82 (0.46)	-0.5		-1.15		-0.82 (0.46)
putative outer membrane protein	gi|190571726	42 kDa	5\21	3\12			Cell envelope biogenesis/Outer membrane	0.266135	-0.556273			-0.15 (0.58)	0.26	-0.56			-0.15 (0.58)
surface antigen WspA	gi|354990996	24 kDa	14\66	9\38	11\42	18\76	Cell envelope biogenesis/Outer membrane	2.37133	1.65999	1.98306	2.77595	2.2 (0.48)	2.34	1.64	1.96	2.75	2.17 (0.48)
surface antigen Wsp paralog - WspB	gi|42519928	31 kDa	8\34	8\39	6\27	7\33	Cell envelope biogenesis/Outer membrane	-0.966179	-0.966179	-0.966179	-0.966179	-0.97 (0)	1.25	1.25	0.79	1.03	1.08 (0.22)
UDP-N-acetylmuramate-alanine ligase	gi|42520363	61 kDa	5\14	2\5			Cell envelope biogenesis/Outer membrane	-0.0323087	-1.50776			-0.77 (1.04)	-0.04	-1.5			-0.77 (1.04)
rare lipoprotein A	gi|42520364	25 kDa	2\12				Cell envelope biogenesis/Outer membrane	-0.794199				-0.79 (-)	-0.8				-0.8 (-)
UDP-N-acetylglucosamine pyrophosphorylase-related protein (WD0611)	gi|42520463	28 kDa	4\23	4\25	3\16	5\29	Cell envelope biogenesis/Outer membrane	-0.884801				-0.88 (-)	0.22	0.22	-0.24	0.58	0.2 (0.33)
UDP-glucose 6-dehydrogenase	gi|42520472	48 kDa	3\10		6\7	5\7	Cell envelope biogenesis/Outer membrane	-0.663084		-0.199906	-0.199906	-0.35 (0.27)	-0.67		0.44	0.15	-0.02 (0.57)
UDP-N-acetylmuramoylalanyl-D-glutamate--2, 6-diaminopimelate ligase	gi|42520747	59 kDa	5\14				Cell envelope biogenesis/Outer membrane	-0.00564581				-0.01 (-)	-0.01				-0.01 (-)
surface protein-related protein	gi|42520849	128 kDa	3\4				Cell envelope biogenesis/Outer membrane	-1.44883				-1.45 (-)	-1.44				-1.44 (-)
N-acetylmuramoyl-L-alanine amidase	gi|42520879	58 kDa	4\9				Cell envelope biogenesis/Outer membrane	-0.351278				-0.35 (-)	-0.36				-0.36 (-)
diacylglycerol kinase	gi|42520964	13 kDa	1\9				Cell envelope biogenesis/Outer membrane	-1.38782				-1.39 (-)	-1.39				-1.39 (-)
ABC type permease involved in lipoprotein release	gi|42521026	42 kDa	2\7				Cell envelope biogenesis/Outer membrane	-1.20905				-1.21 (-)	-1.21				-1.21 (-)
peptidoglycan-associated lipoprotein, putative (AKA Pal or OmpA)	gi|42521052	18 kDa	10\40	11\34	12\40	13\40	Cell envelope biogenesis/Outer membrane	2.05997	2.21344	2.35355	2.48243	2.28 (0.18)	2.03	2.19	2.33	2.45	2.25 (0.18)
rod shape-determining protein MreB	gi|42521054	38 kDa	5\19	5\24	4\15	6\23	Cell envelope biogenesis/Outer membrane	0.346161	0.346161	-0.0130829	0.639685	0.33 (0.27)	0.34	0.34	-0.02	0.63	0.32 (0.27)
penicillin-binding protein	gi|42521068	57 kDa	2\5				Cell envelope biogenesis/Outer membrane	-1.45345				-1.45 (-)	-1.45				-1.45 (-)
S-adenosyl-methyltransferase MraW	gi|58584368	37 kDa	4\16	2\7		3\11	Cell envelope biogenesis/Outer membrane	0.00824226	-1.10767		-0.454902	-0.52 (0.56)	0	-1.11		-0.46	-0.52 (0.56)
glucosamine-6-phosphate aminotransferase	gi|58584483	66 kDa	3\9		2\5	2\4	Cell envelope biogenesis/Outer membrane	-0.917927		-1.57086	-1.57086	-1.35 (0.38)	-0.92		-1.57	-1.57	-1.35 (0.37)
nucleoside-diphosphate-sugar epimerase	gi|58584495	36 kDa	2\11				Cell envelope biogenesis/Outer membrane	-1.08575				-1.09 (-)	-1.09				-1.09 (-)
D-alanine-D-alanine ligase	gi|58584827	38 kDa	3\11		2\7	3\10	Cell envelope biogenesis/Outer membrane	-0.476229		-1.129	-0.476229	-0.69 (0.38)	-0.48		-1.13	-0.48	-0.7 (0.37)
surface antigen	gi|58696767	35 kDa	2\8	2\8			Cell envelope biogenesis/Outer membrane	-1.06322	-1.06322			-1.06 (0)	-1.06	-1.06			-1.06 (0)
glycosyl transferase, group 1 family protein / moaA/nifB/pqqE family protein	gi|42520465	90 kDa	7\10	3\5	15\22	16\22	Cell envelope biogensis/Outer membrane	0.198491	-1.16635	0.413585	0.198491	-0.09 (0.73)	0.19	-1.16	1.41	1.51	0.49 (1.25)
thioredoxin reductase	gi|190570610	34 kDa	5\21		2\11	2\11	Cellular defense mechanisms	0.435097		-1.04004	-1.04004	-0.55 (0.85)	0.42		-1.04	-1.04	-0.55 (0.85)
antioxidant, AhpC/Tsa family	gi|190570611	22 kDa	11\54	11\61	11\55	9\51	Cellular defense mechanisms	2.05272	2.05272	2.05272	1.72963	1.97 (0.16)	2.03	2.03	2.03	1.71	1.95 (0.16)
glutaredoxin family protein	gi|190570918	15 kDa	2\13	2\13	4\37	5\37	Cellular defense mechanisms	-0.385822	-0.385822	0.730457	1.08982	0.26 (0.76)	-0.39	-0.39	0.72	1.07	0.25 (0.76)
Putative lipoprotein	gi|190570980	22 kDa	4\19				Cellular defense mechanisms	0.423992				0.42 (-)	0.41				0.41 (-)
superoxide dismutase	gi|190571001	24 kDa	3\9	2\14	2\14	7\42	Cellular defense mechanisms	-0.10877	-0.761565	-0.761565	1.25537	-0.09 (0.95)	-0.12	-0.76	-0.76	1.24	-0.1 (0.94)
glutathione synthetase	gi|190571296	36 kDa	5\16	3\12		2\7	Cellular defense mechanisms	0.389393	-0.432991		-1.08575	-0.38 (0.74)	0.38	-0.44		-1.09	-0.38 (0.73)
peroxiredoxin (AKA bacterioferritin comigratory protein)	gi|190571297	18 kDa	5\34	3\16	6\40	5\40	Cellular defense mechanisms	0.943846	0.121302	1.23742	0.943846	0.81 (0.48)	0.93	0.11	1.22	0.93	0.8 (0.48)
hypothetical protein WP0946	gi|190571341	22 kDa	6\26	4\20		6\31	Cellular defense mechanisms	1.07681	0.423992		1.07681	0.86 (0.38)	1.06	0.41		1.06	0.84 (0.37)
BolA-like protein	gi|190571586	8 kDa			3\42	1\22	Cellular defense mechanisms			0.770579	-1.00004	-0.11 (1.25)			0.75	-1	-0.13 (1.24)
thioredoxin	gi|58584865	12 kDa	2\21	1\15	1\15	2\19	Cellular defense mechanisms	-0.207373	-1.3239	-1.3239	-0.207373	-0.77 (0.64)	-0.22	-1.32	-1.32	-0.22	-0.77 (0.64)
microcin C7 self-immunity protein	gi|58697233	20 kDa		2\10			Cellular defense mechanisms		-0.615816			-0.62 (-)		-0.62			-0.62 (-)
2-polyprenyl-6-methoxyphenol hydrolase, fad-dependent oxidoreductase	gi|190570526	43 kDa	2\5	2\6	3\12	2\6	Coenzyme/Heme metabolism	-1.22788	-1.22788	-0.575093	-1.22788	-1.06 (0.33)	-1.23	-1.23	-0.58	-1.23	-1.06 (0.32)
phosphopantetheine adenylyltransferase	gi|190570529	19 kDa	4\26			2\13	Coenzyme/Heme metabolism	0.541273			-0.574811	-0.02 (0.79)	0.53			-0.58	-0.03 (0.78)
ubiquinone biosynthesis protein ubiB	gi|190570609	55 kDa	2\5			3\8	Coenzyme/Heme metabolism	-1.42486			-0.772001	-1.1 (0.46)	-1.42			-0.77	-1.1 (0.46)
lipoyl synthase	gi|190570685	33 kDa		3\14	2\9	4\21	Coenzyme/Heme metabolism		-0.363411	-1.01617	0.099729	-0.43 (0.56)		-0.37	-1.02	0.09	-0.43 (0.56)
porphobilinogen deaminase	gi|190570895	33 kDa	9\45				Coenzyme/Heme metabolism	1.40525				1.41 (-)	1.39				1.39 (-)
riboflavin biosynthesis protein RibF	gi|190570919	36 kDa	5\19	2\6	2\12	4\16	Coenzyme/Heme metabolism	0.389393	-1.08575	-1.08575	0.0301516	-0.44 (0.76)	0.38	-1.09	-1.09	0.02	-0.44 (0.76)
pyridoxine 5'-phosphate synthase PdxJ	gi|190571021	26 kDa	2\13	2\11	4\24	2\11	Coenzyme/Heme metabolism	-0.825554	-0.825554	0.29038	-0.825554	-0.55 (0.56)	-0.83	-0.83	0.28	-0.83	-0.55 (0.55)
ATP-NAD kinase	gi|190571078	30 kDa	5\22	2\8	4\19		Coenzyme/Heme metabolism	0.535185	-0.939962	0.175943		-0.08 (0.77)	0.52	-0.94	0.17		-0.08 (0.76)
dihydroneopterin aldolase (Aka FolB)	gi|190571099	14 kDa	2\21	2\18			Coenzyme/Heme metabolism	-0.330655	-0.330655			-0.33 (0)	-0.34	-0.34			-0.34 (0)
bifunctional 5,10-methylene-tetrahydrofolate dehydrogenase/cyclohydrase	gi|190571146	32 kDa	3\15			4\15	Coenzyme/Heme metabolism	-0.338805			0.124335	-0.11 (0.33)	-0.34			0.12	-0.11 (0.32)
phenylacrylic acid decarboxylase	gi|190571147	21 kDa	2\24	3\23	2\10	4\29	Coenzyme/Heme metabolism	-0.654819	-0.0019873	-0.654819	0.461204	-0.21 (0.54)	-0.66	-0.01	-0.66	0.45	-0.22 (0.54)
ferrochelatase	gi|190571153	36 kDa	5\18	4\15	6\24	8\30	Coenzyme/Heme metabolism	0.389393	0.0301516	0.682915	1.14606	0.56 (0.47)	0.38	0.02	0.67	1.13	0.55 (0.47)
5-aminoevulinic acid synthase	gi|190571180	44 kDa	4\17	4\15	4\15	5\14	Coenzyme/Heme metabolism	-0.130319	-0.130319	-0.130319	0.228938	-0.04 (0.18)	-0.14	-0.14	-0.14	0.22	-0.05 (0.18)
riboflavin biosynthesis protein RibD	gi|190571227	39 kDa	5\22	2\12			Coenzyme/Heme metabolism	0.325391	-1.14977			-0.41 (1.04)	0.32	-1.15			-0.42 (1.04)
uroporphyrinogen decarboxylase	gi|190571243	38 kDa	3\10	3\8			Coenzyme/Heme metabolism	-0.476229	-0.476229			-0.48 (0)	-0.48	-0.48			-0.48 (0)
folylpolyglutamate synthase	gi|190571342	48 kDa	3\9		2\8	6\13	Coenzyme/Heme metabolism	-0.663084		-1.3159	0.452906	-0.51 (0.89)	-0.67		-1.31	0.44	-0.51 (0.89)
uroporphyrinogen-III synthase	gi|190571509	26 kDa	5\28	2\12		2\11	Coenzyme/Heme metabolism	0.649631	-0.825554		-0.825554	-0.33 (0.85)	0.64	-0.83		-0.83	-0.34 (0.85)
thiamine pyrophosphokinase	gi|190571595	24 kDa	2\18				Coenzyme/Heme metabolism	-0.761565				-0.76 (-)	-0.76				-0.76 (-)
ubiquinone/menaquinone biosynthesis methlytransferase UbiE	gi|190571599	27 kDa	3\22			2\10	Coenzyme/Heme metabolism	-0.202952			-0.855725	-0.53 (0.46)	-0.21			-0.86	-0.53 (0.46)
ribA	gi|42519922	41 kDa	1\3			1\3	Coenzyme/Heme metabolism						-2.3			-2.3	-2.3 (0)
S-adenosylmethionine synthetase	gi|42520041	43 kDa	6\21	7\25	6\24	8\30	Coenzyme/Heme metabolism	0.540853	0.789031	0.540853	1.00401	0.72 (0.22)	0.53	0.78	0.53	0.99	0.71 (0.22)
delta-aminolevulinic acid dehydratase	gi|42520061	37 kDa	6\27	5\23	2\10	3\10	Coenzyme/Heme metabolism	0.661007	0.367485	-1.10767	-0.454902	-0.13 (0.8)	0.65	0.36	-1.11	-0.46	-0.14 (0.8)
3,4-dihydroxy-2-butanone 4-phosphate synthase (aka RibB or DHPB synthase) RibA/B)	gi|42520502	24 kDa	5\30	9\60	7\54	7\52	Coenzyme/Heme metabolism	1.00719	-0.10877	0.354396	0.354396	0.4 (0.46)	0.7	1.64	1.24	1.24	1.2 (0.39)
3-octaprenyl-4-hydroxybenzoate carboxy-lyase	gi|42521108	56 kDa	3\9				Coenzyme/Heme metabolism	-0.78642				-0.79 (-)	-0.79				-0.79 (-)
3-demethylubiquinone-9 3-methyltransferase	gi|58584455	43 kDa		3\13		2\8	Coenzyme/Heme metabolism		-0.575093		-1.22788	-0.9 (0.46)		-0.58		-1.23	-0.9 (0.46)
dephospho-CoA kinase	gi|58584517	22 kDa		2\19			Coenzyme/Heme metabolism		-0.692007			-0.69 (-)		-0.7			-0.7 (-)
ubiquinone biosynthesis protein COQ7	gi|58584841	18 kDa	2\12	2\15			Coenzyme/Heme metabolism	-0.531588	-0.531588			-0.53 (0)	-0.54	-0.54			-0.54 (0)
coproporphyrinogen III oxidase	gi|58584966	32 kDa	3\22				Coenzyme/Heme metabolism	-0.338805				-0.34 (-)	-0.34				-0.34 (-)
folate synthesis bifunctional protein	gi|58697226	47 kDa	2\6				Coenzyme/Heme metabolism	-1.29905				-1.3 (-)	-1.3				-1.3 (-)
Nucleotide binding protein Maf	gi|190570511	22 kDa	4\36			2\13	DNA replication/repair/packaging/Cell division	0.423992			-0.692007	-0.13 (0.79)	0.41			-0.7	-0.14 (0.78)
replicative DNA helicase	gi|190570590	55 kDa	3\8		4\11	6\16	DNA replication/repair/packaging/Cell division	-0.772001		-0.308792	0.344064	-0.25 (0.56)	-0.77		-0.31	0.33	-0.25 (0.56)
Sua5/YciO/YrdC/YwlC family protein	gi|190570595	22 kDa				2\12	DNA replication/repair/packaging/Cell division				-0.692007	-0.69 (-)				-0.7	-0.7 (-)
UvrD/REP helicase	gi|190570633	126 kDa	4\14		4\15		DNA replication/repair/packaging/Cell division	-0.972582		-0.972582		-0.97 (0)	-0.97		-0.97		-0.97 (0)
DNA primase	gi|190570640	66 kDa	4\9			2\5	DNA replication/repair/packaging/Cell division	-0.454661			-1.57086	-1.01 (0.79)	-0.46			-1.57	-1.01 (0.78)
cell division protein FtsK	gi|190570652	78 kDa			2\5		DNA replication/repair/packaging/Cell division			-1.70473		-1.7 (-)			-1.7		-1.7 (-)
transposase, putative	gi|190570710	54 kDa	3\11				DNA replication/repair/packaging/Cell division	-0.757319				-0.76 (-)	-0.76				-0.76 (-)
hypothetical protein WPa_0291 (probable transposase)	gi|190570734	36 kDa	2\9				DNA replication/repair/packaging/Cell division	-1.08575				-1.09 (-)	-1.09				-1.09 (-)
helicase, SNF2 family	gi|190570762	135 kDa	2\2			2\2	DNA replication/repair/packaging/Cell division	-2.14506			-2.14506	-2.15 (0)	-2.13			-2.13	-2.13 (0)
recO-related protein	gi|190570798	28 kDa	2\10				DNA replication/repair/packaging/Cell division	-0.884801				-0.88 (-)	-0.89				-0.89 (-)
DNA mismatch repair protein MutS	gi|190570820	92 kDa	17\27	4\10	9\12	19\25	DNA replication/repair/packaging/Cell division	1.61023	-0.720549	0.585741	1.78939	0.82 (1.15)	1.59	-0.72	0.58	1.77	0.8 (1.14)
hypothetical protein WP0461 (probable transposase)	gi|190570884	35 kDa	3\10		2\12	4\13	DNA replication/repair/packaging/Cell division	-0.410464		-1.06322	0.0526781	-0.47 (0.56)	-0.42		-1.06	0.04	-0.48 (0.56)
DNA ligase, NAD-dependent	gi|190570889	73 kDa	8\15	5\9		7\13	DNA replication/repair/packaging/Cell division	0.580962	-0.175968		0.365913	0.26 (0.39)	0.57	-0.18		0.36	0.25 (0.39)
cell division protein FtsI (AKA penicillin-binding protein)	gi|190570985	58 kDa	2\7				DNA replication/repair/packaging/Cell division	-1.46738				-1.47 (-)	-1.46				-1.46 (-)
single-stranded-DNA-specific exonuclease RecJ	gi|190571037	63 kDa	8\17	2\6	2\5	3\8	DNA replication/repair/packaging/Cell division	0.698727	-1.5336	-1.5336	-0.880687	-0.81 (1.05)	0.69	-1.53	-1.53	-0.88	-0.81 (1.05)
conserved hypothetical protein	gi|190571108	32 kDa	4\17	3\14	2\11	5\22	DNA replication/repair/packaging/Cell division	0.124335	-0.338805	-0.991566	0.483575	-0.18 (0.64)	0.12	-0.34	-0.99	0.47	-0.19 (0.63)
excinuclease ABC, B subunit	gi|190571138	74 kDa	10\24	5\11	2\4	4\8	DNA replication/repair/packaging/Cell division	0.929457	-0.186853	-1.66254	-0.546225	-0.37 (1.07)	0.92	-0.19	-1.66	-0.55	-0.37 (1.06)
putative DNA-binding/iron metalloprotein/AP endonuclease (peptidase M22 family)	gi|190571188	37 kDa	4\16		2\9		DNA replication/repair/packaging/Cell division	0.00824226		-1.10767		-0.55 (0.79)	0		-1.11		-0.55 (0.78)
single-strand binding protein	gi|190571216	18 kDa	5\27	6\34	4\32	5\41	DNA replication/repair/packaging/Cell division	0.943846	1.23742	0.584535	0.943846	0.93 (0.27)	0.93	1.22	0.57	0.93	0.91 (0.27)
deoxyribonuclease, TatD family	gi|190571255	30 kDa	3\12				DNA replication/repair/packaging/Cell division	-0.287199				-0.29 (-)	-0.29				-0.29 (-)
recombination protein F	gi|190571298	41 kDa	2\9	2\8			DNA replication/repair/packaging/Cell division	-1.18978	-1.18978			-1.19 (0)	-1.19	-1.19			-1.19 (0)
putative DNA glycosylase	gi|190571317	29 kDa	2\15				DNA replication/repair/packaging/Cell division	-0.912856				-0.91 (-)	-0.91				-0.91 (-)
cell division protein FtsA	gi|190571319	45 kDa	5\17	5\15	6\16	7\21	DNA replication/repair/packaging/Cell division	0.210969	0.210969	0.504505	0.752687	0.42 (0.26)	0.2	0.2	0.49	0.74	0.41 (0.26)
recA protein	gi|190571327	39 kDa	9\44	6\24	9\32	8\32	DNA replication/repair/packaging/Cell division	1.27169	0.618916	1.27169	1.08206	1.06 (0.31)	1.25	0.61	1.25	1.07	1.05 (0.31)
DNA polymerase III, beta subunit	gi|190571329	43 kDa	5\13	5\13	2\5	4\8	DNA replication/repair/packaging/Cell division	0.247321	0.247321	-1.22788	-0.111934	-0.21 (0.7)	0.24	0.24	-1.23	-0.12	-0.22 (0.69)
DNA polymerase III, gamma and tau subunits	gi|190571334	59 kDa	3\7	4\13	3\9	4\9	DNA replication/repair/packaging/Cell division	-0.828183	-0.364954	-0.828183	-0.364954	-0.6 (0.27)	-0.83	-0.37	-0.83	-0.37	-0.6 (0.27)
tldD protein	gi|190571345	52 kDa	10\28	5\16	5\14	10\24	DNA replication/repair/packaging/Cell division	1.21139	0.0953557	0.0953557	1.21139	0.65 (0.64)	1.2	0.09	0.09	1.2	0.64 (0.64)
DNA gyrase, A subunit	gi|190571348	100 kDa	10\19	6\7	11\16	12\26	DNA replication/repair/packaging/Cell division	0.688815	-0.134132	0.842361	0.982538	0.59 (0.5)	0.68	-0.14	0.83	0.97	0.58 (0.5)
Chromosome partitioning protein,ParA family	gi|190571361	31 kDa	3\10	2\10	3\12	3\12	DNA replication/repair/packaging/Cell division	-0.313418	-0.966179	-0.313418	-0.313418	-0.48 (0.33)	-0.32	-0.97	-0.32	-0.32	-0.48 (0.32)
Holliday junction DNA helicase B	gi|190571379	37 kDa	9\30	6\24	3\12	4\14	DNA replication/repair/packaging/Cell division	1.31377	0.661007	-0.454902	0.00824226	0.38 (0.77)	1.3	0.65	-0.46	0	0.37 (0.77)
Holliday junction DNA helicase RuvA	gi|190571380	21 kDa	4\27				DNA replication/repair/packaging/Cell division	0.461204				0.46 (-)	0.45				0.45 (-)
hypothetical protein WPa_1040	gi|190571427	12 kDa	1\10	1\10			DNA replication/repair/packaging/Cell division	-1.3239	-1.3239			-1.32 (0)	-1.32	-1.32			-1.32 (0)
DNA polymerase III, epsilon subunit	gi|190571471	27 kDa	2\6			2\10	DNA replication/repair/packaging/Cell division	-0.855725			-0.855725	-0.86 (0)	-0.86			-0.86	-0.86 (0)
DNA gyrase, B subunit	gi|190571487	89 kDa	12\18	3\5	6\11	13\17	DNA replication/repair/packaging/Cell division	1.07564	-1.15739	-0.0408774	1.20457	0.27 (1.1)	1.06	-1.15	-0.05	1.19	0.26 (1.1)
exodeoxyribonuclease III	gi|190571508	30 kDa	6\29		2\14	5\25	DNA replication/repair/packaging/Cell division	0.828706		-0.939962	0.535185	0.14 (0.95)	0.81		-0.94	0.52	0.13 (0.94)
DNA topoisomerase I	gi|190571637	93 kDa	6\11	3\6	3\5	7\10	DNA replication/repair/packaging/Cell division	-0.0760552	-1.19263	-1.19263	0.172262	-0.57 (0.72)	-0.08	-1.19	-1.19	0.17	-0.57 (0.72)
excinuclease ABC, A subunit	gi|190571651	104 kDa	16\21	9\14	17\20	20\23	DNA replication/repair/packaging/Cell division	1.41468	0.487718	1.51236	1.77419	1.3 (0.56)	1.4	0.48	1.5	1.76	1.28 (0.56)
Putative dna repair protein radc	gi|190571715	25 kDa	3\27				DNA replication/repair/packaging/Cell division	-0.141412				-0.14 (-)	-0.15				-0.15 (-)
transposase	gi|190571718	35 kDa	2\4				DNA replication/repair/packaging/Cell division	-1.06322				-1.06 (-)	-1.06				-1.06 (-)
dna recombination protein RmuC-like protein	gi|190571727	51 kDa	2\6				DNA replication/repair/packaging/Cell division	-1.36442				-1.36 (-)	-1.36				-1.36 (-)
transposase	gi|190571729	47 kDa	3\8				DNA replication/repair/packaging/Cell division	-0.646242				-0.65 (-)	-0.65				-0.65 (-)
chromosomal replication initiator protein	gi|42519921	53 kDa	4\11			3\6	DNA replication/repair/packaging/Cell division	-0.279162			-0.742362	-0.51 (0.33)	-0.28			-0.74	-0.51 (0.33)
reverse transcriptase, interruption-C	gi|42519960	27 kDa	3\25				DNA replication/repair/packaging/Cell division	-0.202952				-0.2 (-)	-0.21				-0.21 (-)
HU family DNA-binding protein	gi|42519971	11 kDa	2\23	1\10			DNA replication/repair/packaging/Cell division	-0.137771	-1.25441			-0.7 (0.79)	-0.15	-1.26			-0.7 (0.78)
HU family DNA-binding protein	gi|42519978	12 kDa	1\13	2\28	5\39	3\23	DNA replication/repair/packaging/Cell division	-1.3239	-0.207373	1.26859	0.445753	0.05 (1.09)	-1.32	-0.22	1.25	0.43	0.04 (1.09)
DNA processing chain A	gi|42520001	40 kDa	3\11	2\9		2\8	DNA replication/repair/packaging/Cell division	-0.517251	-1.17002		-1.17002	-0.95 (0.38)	-0.52	-1.17		-1.17	-0.95 (0.37)
crossover junction endodeoxyribonuclease RuvC	gi|42520047	18 kDa	2\16				DNA replication/repair/packaging/Cell division	-0.531588				-0.53 (-)	-0.54				-0.54 (-)
excinuclease ABC, C subunit	gi|42520057	70 kda	3\7				DNA replication/repair/packaging/Cell division	-0.965037				-0.97 (-)	-0.96				-0.96 (-)
ribonuclease H	gi|42520189	20 kDa	3\23				DNA replication/repair/packaging/Cell division	0.0370324				0.04 (-)	0.03				0.03 (-)
DNA mismatch repair protein MutL-2	gi|42520375	68 kDa	9\16	9\17	8\15	4\8	DNA replication/repair/packaging/Cell division	0.827354	0.827354	0.637679	-0.47855	0.45 (0.63)	0.81	0.81	0.63	-0.48	0.44 (0.62)
hypothetical protein WD0511	gi|42520376	36 kDa	2\9	2\11	3\11	2\11	DNA replication/repair/packaging/Cell division	-1.08575	-1.08575	-0.432991	-1.08575	-0.92 (0.33)	-1.09	-1.09	-0.44	-1.09	-0.92 (0.32)
regulatory protein RepA	gi|42520438	76 kDa	2\3				DNA replication/repair/packaging/Cell division	-1.68391				-1.68 (-)	-1.68				-1.68 (-)
hypothetical protein WD0627	gi|42520478	34 kDa	2\8	2\8	5\17	6\19	DNA replication/repair/packaging/Cell division	-1.04004	-1.04004	0.435097	0.728618	-0.23 (0.94)	-1.04	-1.04	0.42	0.72	-0.24 (0.94)
DNA polymerase III, alpha subunit	gi|42520619	126 kDa	3\3				DNA replication/repair/packaging/Cell division	-1.43619				-1.44 (-)	-1.43				-1.43 (-)
IS5 family transposase	gi|42520678	12 kDa	2\35				DNA replication/repair/packaging/Cell division	-0.207373				-0.21 (-)	-0.22				-0.22 (-)
IS5 family transposase	gi|42520708	12 kDa	2\28				DNA replication/repair/packaging/Cell division	-0.207373				-0.21 (-)	-0.22				-0.22 (-)
DNA repair protein RadA	gi|42520718	49 kDa	3\9		2\6	2\6	DNA replication/repair/packaging/Cell division	-0.679579		-1.3324	-1.3324	-1.11 (0.38)	-0.68		-1.33	-1.33	-1.11 (0.37)
RecB exonuclease	gi|42520737	104 kDa	4\8				DNA replication/repair/packaging/Cell division	-0.818766				-0.82 (-)	-0.82				-0.82 (-)
helicase II - UvrD/PcrA	gi|42520776	74 kDa	9\16	6\18		2\3	DNA replication/repair/packaging/Cell division	0.759774	0.106775		-1.66254	-0.27 (1.25)	0.75	0.1		-1.66	-0.27 (1.24)
hypothetical protein WD1137 (probable transposase)	gi|42520939	29 kDa	3\10		3\9	5\14	DNA replication/repair/packaging/Cell division	-0.260091		-0.260091	0.562296	0.01 (0.47)	-0.27		-0.27	0.55	0.01 (0.47)
reverse transcriptase	gi|42520940	59 kDa	3\8				DNA replication/repair/packaging/Cell division	-0.828183				-0.83 (-)	-0.83				-0.83 (-)
hypothetical protein WD1140 (probable transposase)	gi|42520942	17 kDa				2\15	DNA replication/repair/packaging/Cell division				-0.485893	-0.49 (-)				-0.49	-0.49 (-)
Putative endonuclease protein	gi|42521040	20 kDa	3\23			2\10	DNA replication/repair/packaging/Cell division	0.0370324			-0.615816	-0.29 (0.46)	0.03			-0.62	-0.3 (0.46)
nucleoid DNA-binding protein	gi|58584319	11 kDa	1\9				DNA replication/repair/packaging/Cell division	-1.25441				-1.25 (-)	-1.26				-1.26 (-)
chromosome partitioning ATPase	gi|58584324	37 kDa	7\31	3\15		2\7	DNA replication/repair/packaging/Cell division	0.909177	-0.454902		-1.10767	-0.22 (1.03)	0.89	-0.46		-1.11	-0.22 (1.02)
ATPase	gi|58584411	49 kDa	2\8				DNA replication/repair/packaging/Cell division	-1.3324				-1.33 (-)	-1.33				-1.33 (-)
hypothetical protein Wbm0362	gi|58584619	102 kDa	2\4				DNA replication/repair/packaging/Cell division	-1.91991				-1.92 (-)	-1.91				-1.91 (-)
DNA mismatch repair ATPase MutL	gi|58584653	71 kDa	4\11	4\10	2\4	5\10	DNA replication/repair/packaging/Cell division	-0.513101	-0.513101	-1.62937	-0.153742	-0.7 (0.64)	-0.52	-0.52	-1.62	-0.16	-0.7 (0.64)
formamidopyrimidine-DNA glycosylase	gi|58584846	31 kDa	3\14				DNA replication/repair/packaging/Cell division	-0.313418				-0.31 (-)	-0.32				-0.32 (-)
cell division protein FtsZ	gi|58584859	42 kDa	7\23	9\31	9\34	9\36	DNA replication/repair/packaging/Cell division	0.807842	1.21245	1.21245	1.21245	1.11 (0.2)	0.79	1.2	1.2	1.2	1.1 (0.2)
RecG-like helicase	gi|58584892	78 kDa	6\13	2\4			DNA replication/repair/packaging/Cell division	0.0646664	-1.70473			-0.82 (1.25)	0.06	-1.7			-0.82 (1.24)
DNA polymerase I	gi|58584982	97 kDa	5\8			2\2	DNA replication/repair/packaging/Cell division	-0.403467			-1.87957	-1.14 (1.04)	-0.41			-1.87	-1.14 (1.04)
site-specific recombinase XerD	gi|58584989	37 kDa	5\23			2\7	DNA replication/repair/packaging/Cell division	0.367485			-1.10767	-0.37 (1.04)	0.36			-1.11	-0.37 (1.04)
recombination protein RecR	gi|58585003	22 kDa	4\23				DNA replication/repair/packaging/Cell division	0.423992				0.42 (-)	0.41				0.41 (-)
hypothetical protein WwSim0679 (probable transposase)	gi|58697777	21 kDa	3\16				DNA replication/repair/packaging/Cell division	-0.0019873				0 (-)	-0.01				-0.01 (-)
transposase, degenerate, partial	gi|58697867	28 kDa	3\13				DNA replication/repair/packaging/Cell division	-0.232032				-0.23 (-)	-0.24				-0.24 (-)
IS630-Spn1, transposase Orf1, putative	gi|58698130	7 kDa	1\27				DNA replication/repair/packaging/Cell division	-0.893337				-0.89 (-)	-0.9				-0.9 (-)
transposase, IS110 family	gi|58698243	39 kDa	2\11				DNA replication/repair/packaging/Cell division	-1.14977				-1.15 (-)	-1.15				-1.15 (-)
transposase, putative	gi|58698247	10 kDa	1\20				DNA replication/repair/packaging/Cell division	-1.17829				-1.18 (-)	-1.18				-1.18 (-)
SD27140p	gi|58698875	129 kDa	3\4				DNA replication/repair/packaging/Cell division	-1.45507				-1.46 (-)	-1.45				-1.45 (-)
transposase-like	gi|58699120	19 kDa	2\24				DNA replication/repair/packaging/Cell division	-0.574811				-0.57 (-)	-0.58				-0.58 (-)
hypothetical protein Wendoof_01000837	gi|99034325	11 kDa	1\13				DNA replication/repair/packaging/Cell division	-1.25441				-1.25 (-)	-1.26				-1.26 (-)
pyruvate dehydrogenase complex, E1 component, alpha subunit	gi|190570556	36 kDa	5\20	4\13		5\13	Energy production/conversion/transfer	0.389393	0.0301516		0.389393	0.27 (0.21)	0.38	0.02		0.38	0.26 (0.21)
pyruvate dehydrogenase complex, E3 component, Dihydrolipoamide dehydrogenase	gi|190570560	49 kDa	14\39	5\15	10\24	13\24	Energy production/conversion/transfer	1.80061	0.142874	1.25887	1.68129	1.22 (0.76)	1.78	0.13	1.24	1.66	1.2 (0.75)
ferredoxin	gi|190570636	12 kDa		3\24	1\14	2\23	Energy production/conversion/transfer		0.445753	-1.3239	-0.207373	-0.36 (0.89)		0.43	-1.32	-0.22	-0.37 (0.89)
fumarate hydratase	gi|190570666	50 kDa	7\20	3\13	4\12	3\9	Energy production/conversion/transfer	0.668461	-0.695742	-0.232556	-0.695742	-0.24 (0.64)	0.66	-0.7	-0.24	-0.7	-0.24 (0.64)
alpha-ketoglutarate dehydrogenase, E1 component	gi|190570939	100 kDa	8\14	3\5	11\17	10\13	Energy production/conversion/transfer	0.329328	-1.2508	0.842361	0.688815	0.15 (0.96)	0.32	-1.25	0.83	0.68	0.15 (0.95)
isocitrate dehydrogenase, NAD-dependent	gi|190570962	53 kDa	10\25		7\18	12\27	Energy production/conversion/transfer	1.19617		0.62188	1.48972	1.1 (0.44)	1.18		0.61	1.47	1.09 (0.44)
succinate dehydrogenase, iron-sulfur protein	gi|190570992	30 kDa	6\27	6\26	3\13	5\20	Energy production/conversion/transfer	0.828706	0.828706	-0.287199	0.535185	0.48 (0.53)	0.81	0.81	-0.29	0.52	0.46 (0.52)
NADH dehydrogenase I, subunit E	gi|190570998	19 kDa	3\17	2\13	3\23	4\30	Energy production/conversion/transfer	0.0780563	-0.574811	0.0780563	0.541273	0.03 (0.46)	0.07	-0.58	0.07	0.53	0.02 (0.46)
propionyl-CoA carboxylase, alpha subunit	gi|190571025	74 kDa	7\12	2\3		6\10	Energy production/conversion/transfer	0.355034	-1.66254		0.106775	-0.4 (1.1)	0.35	-1.66		0.1	-0.4 (1.09)
ATP synthase F0F1 B subunit	gi|190571029	18 kDa	3\25		3\18	3\18	Energy production/conversion/transfer	0.121302		0.121302	0.121302	0.12 (0)	0.11		0.11	0.11	0.11 (0)
ATP synthase F0F1, A subunit	gi|190571031	27 kDa				2\7	Energy production/conversion/transfer				-0.855725	-0.86 (-)				-0.86	-0.86 (-)
succinate dehydrogenase, flavoprotein subunit	gi|190571086	66 kDa	9\19	4\9	10\18	15\26	Energy production/conversion/transfer	0.851213	-0.454661	1.02088	1.67382	0.77 (0.89)	0.84	-0.46	1.01	1.65	0.76 (0.89)
ubiquinol-cytochrome c reductase, cytochrome b	gi|190571136	47 kDa	3\7	2\5	2\6	4\11	Energy production/conversion/transfer	-0.646242	-1.29905	-1.29905	-0.183068	-0.86 (0.54)	-0.65	-1.3	-1.3	-0.19	-0.86 (0.54)
ubiquinol-cytochrome c reductase, cytochrome c1	gi|190571137	29 kDa	4\20	3\26	3\19	5\27	Energy production/conversion/transfer	0.203053	-0.260091	-0.260091	0.562296	0.06 (0.4)	0.19	-0.27	-0.27	0.55	0.05 (0.4)
pyruvate dehydrogenase complex, E2 component, dihydrolipoamide acetyltransferase	gi|190571193	46 kDa	8\26	3\10	2\6	5\14	Energy production/conversion/transfer	0.950103	-0.629038	-1.28184	0.193394	-0.19 (0.97)	0.94	-0.63	-1.28	0.18	-0.2 (0.96)
NADH dehydrogenase I subunit C	gi|190571253	22 kDa		4\19	3\17	4\24	Energy production/conversion/transfer		0.423992	-0.0391897	0.423992	0.27 (0.27)		0.41	-0.05	0.41	0.26 (0.27)
malate dehydrogenase	gi|190571254	34 kDa	9\43	10\44	8\34	6\26	Energy production/conversion/transfer	1.38138	1.551	1.19176	0.728618	1.21 (0.35)	1.36	1.53	1.17	0.72	1.2 (0.35)
propionyl-CoA carboxylase subunit beta	gi|190571286	57 kDa	4\11	2\6	2\5	4\11	Energy production/conversion/transfer	-0.337365	-1.45345	-1.45345	-0.337365	-0.9 (0.64)	-0.34	-1.45	-1.45	-0.34	-0.9 (0.64)
lipoamide dehydrogenase, E3 component (E3* in Fig. 6 of text)	gi|190571293	50 kDa	5\10	2\7	3\8	4\10	Energy production/conversion/transfer	0.126719	-1.34857	-0.695742	-0.232556	-0.54 (0.64)	0.12	-1.35	-0.7	-0.24	-0.54 (0.63)
ubiquinol-cytochrome c reductase, iron-sulfur subunit	gi|190571347	22 kDa	2\14				Energy production/conversion/transfer	-0.692007				-0.69 (-)	-0.7				-0.7 (-)
succinyl-CoA synthetase, alpha subunit	gi|190571355	30 kDa	6\32	7\44	6\28	8\38	Energy production/conversion/transfer	0.828706	1.07688	0.828706	1.29185	1.01 (0.22)	0.81	1.06	0.81	1.27	0.99 (0.22)
succinyl-CoA synthetase, beta subunit	gi|190571356	42 kDa	10\35	8\28	11\33	12\32	Energy production/conversion/transfer	1.38207	1.02282	1.53552	1.6756	1.4 (0.28)	1.36	1.01	1.52	1.66	1.39 (0.28)
citrate synthase	gi|190571375	46 kDa	8\26	9\24	5\17	8\24	Energy production/conversion/transfer	0.950103	1.13973	0.193394	0.950103	0.81 (0.42)	0.94	1.12	0.18	0.94	0.79 (0.42)
cytochrome c family protein	gi|190571381	19 kDa	4\33	3\26	2\16	2\16	Energy production/conversion/transfer	0.541273	0.0780563	-0.574811	-0.574811	-0.13 (0.54)	0.53	0.07	-0.58	-0.58	-0.14 (0.54)
NADH dehydrogenase subunit N	gi|190571389	51 kDa				2\4	Energy production/conversion/transfer				-1.36442	-1.36 (-)				-1.36	-1.36 (-)
NADH dehydrogenase I, subunit F	gi|190571396	46 kDa	6\20	2\5	4\12	6\17	Energy production/conversion/transfer	0.486933	-1.28184	-0.165868	0.486933	-0.12 (0.83)	0.48	-1.28	-0.17	0.48	-0.12 (0.83)
NADH ubiquinone oxidoreductase subunit NDUFA12	gi|190571410	12 kDa	1\10	1\10			Energy production/conversion/transfer	-1.3239	-1.3239			-1.32 (0)	-1.32	-1.32			-1.32 (0)
ATP synthase F0F1, gamma subunit	gi|190571460	33 kDa	3\10	2\11	4\14	4\8	Energy production/conversion/transfer	-0.363411	-1.01617	0.099729	0.099729	-0.3 (0.53)	-0.37	-1.02	0.09	0.09	-0.3 (0.52)
aconitate hydratase	gi|190571474	95 kDa	8\12	2\3	7\12	9\13	Energy production/conversion/transfer	0.370349	-1.86285	0.155242	0.560088	-0.19 (1.12)	0.36	-1.85	0.15	0.55	-0.2 (1.12)
ATP synthase F0F1, beta subunit	gi|190571537	52 kDa	14\44	11\41	18\46	16\42	Energy production/conversion/transfer	1.75314	1.36485	2.15778	1.96814	1.81 (0.34)	1.73	1.35	2.13	1.95	1.79 (0.34)
ATP synthase F0F1, epsilon subunit	gi|190571538	13 kDa	2\21		1\10	2\18	Energy production/conversion/transfer	-0.271391		-1.38782	-0.271391	-0.64 (0.64)	-0.28		-1.39	-0.28	-0.65 (0.64)
ATP synthase F0F1, delta subunit	gi|190571572	21 kDa	3\17	2\12		3\17	Energy production/conversion/transfer	-0.0019873	-0.654819		-0.0019873	-0.22 (0.38)	-0.01	-0.66		-0.01	-0.23 (0.37)
ATP synthase F0F1, alpha subunit	gi|190571573	56 kDa	18\45	7\18	8\18	10\22	Energy production/conversion/transfer	2.0986	0.577865	0.792872	1.15217	1.16 (0.67)	2.08	0.57	0.78	1.14	1.14 (0.67)
NADP-dependent malic enzyme	gi|190571588	48 kDa	10\28	2\5	6\20	5\14	Energy production/conversion/transfer	1.27535	-1.3159	0.452906	0.159362	0.14 (1.08)	1.26	-1.31	0.44	0.15	0.13 (1.07)
pyruvate dehydrogenase complex, E1 component, pyruvate dehydrogenase beta subunit	gi|190571649	36 kDa	5\20	4\13	4\16	6\17	Energy production/conversion/transfer	0.389393	0.0301516	0.0301516	0.682915	0.28 (0.32)	0.38	0.02	0.02	0.67	0.27 (0.31)
ferredoxin, 4Fe-4S	gi|190571735	14 kDa	3\20	2\10	2\15	2\15	Energy production/conversion/transfer	0.322368	-0.330655	-0.330655	-0.330655	-0.17 (0.33)	0.31	-0.34	-0.34	-0.34	-0.18 (0.32)
NADH dehydrogenase I, subunit G	gi|42520063	76 kDa	9\16	4\8	3\6	5\9	Energy production/conversion/transfer	0.738459	-0.567572	-1.03089	-0.208191	-0.27 (0.75)	0.73	-0.57	-1.03	-0.21	-0.27 (0.74)
alpha-ketoglutarate dehydrogenase, E2 component, dihydrolipoamide succinyltransferase	gi|42520404	43 kDa	11\40	11\30	11\33	12\29	Energy production/conversion/transfer	1.51671	1.51671	1.51671	1.6568	1.55 (0.07)	1.5	1.5	1.5	1.64	1.53 (0.07)
NADH dehydrogenase I subunit D	gi|42520418	45 kDa	8\20	6\19	3\14	8\27	Energy production/conversion/transfer	0.967672	0.504505	-0.611457	0.967672	0.46 (0.75)	0.95	0.49	-0.61	0.95	0.45 (0.74)
cytochrome c oxidase, subunit 2	gi|58584566	29 kDa		2\15	2\15		Energy production/conversion/transfer		-0.912856	-0.912856		-0.91 (0)		-0.91	-0.91		-0.91 (0)
NADH2 dehydrogenase (ubiquinone)	gi|58697442	27 kDa	2\11				Energy production/conversion/transfer	-0.855725				-0.86 (-)	-0.86				-0.86 (-)
oxidoreductase, putative	gi|58698056	12 kDa	2\19				Energy production/conversion/transfer	-0.207373				-0.21 (-)	-0.22				-0.22 (-)
hypothetical protein WPa_0014	gi|190570492	28 kDa	2\15				Function unknown	-0.884801				-0.88 (-)	-0.89				-0.89 (-)
hypothetical protein WPa_0035	gi|190570510	84 kDa	3\5		2\3	2\3	Function unknown	-1.11107		-1.76415	-1.76415	-1.55 (0.38)	-1.11		-1.76	-1.76	-1.54 (0.37)
hypothetical protein WPa_0046	gi|190570521	22 kDa	2\8				Function unknown	-0.692007				-0.69 (-)	-0.7				-0.7 (-)
hypothetical protein WP0070	gi|190570540	52 kDa	3\8				Function unknown	-0.727121				-0.73 (-)	-0.73				-0.73 (-)
hypothetical protein WPa_0079	gi|190570549	109 kDa	3\3				Function unknown	-1.31991				-1.32 (-)	-1.32				-1.32 (-)
PQQ enzyme repeat family protein	gi|190570561	42 kDa	6\23	6\22	3\11	5\17	Function unknown	0.559666	0.559666	-0.556273	0.266135	0.21 (0.53)	0.55	0.55	-0.56	0.26	0.2 (0.52)
hypothetical protein WP0098	gi|190570565	81 kDa	3\4			2\4	Function unknown	-1.08193			-1.73499	-1.41 (0.46)	-1.08			-1.73	-1.4 (0.46)
hypothetical protein WPa_0104	gi|190570570	30 kDa	2\9			2\7	Function unknown	-0.939962			-0.939962	-0.94 (0)	-0.94			-0.94	-0.94 (0)
hypothetical protein WPa_0110	gi|190570576	8 kDa			1\21		Function unknown			-1.00004		-1 (-)			-1		-1 (-)
hypothetical protein WPa_0134	gi|190570596	18 kDa			4\19	4\19	Function unknown			0.584535	0.584535	0.58 (0)			0.57	0.57	0.57 (0)
hypothetical protein WPa_0143	gi|190570605	9 kDa	1\27				Function unknown	-1.09413				-1.09 (-)	-1.1				-1.1 (-)
hypothetical protein WPa_0144	gi|190570606	11 kDa	1\20				Function unknown	-1.25441				-1.25 (-)	-1.26				-1.26 (-)
hypothetical protein WPa_0154	gi|190570613	42 kDa	2\10				Function unknown	-1.20905				-1.21 (-)	-1.21				-1.21 (-)
hypothetical protein WPa_0163	gi|190570622	87 kDa	4\6				Function unknown	-0.675797				-0.68 (-)	-0.68				-0.68 (-)
hypothetical protein WP0171	gi|190570629	7 kDa	2\27				Function unknown	0.224041				0.22 (-)	0.21				0.21 (-)
hypothetical protein WP0197	gi|190570650	24 kDa	5\28	3\29	2\14	4\19	Function unknown	0.713655	-0.10877	-0.761565	0.354396	0.05 (0.64)	0.7	-0.12	-0.76	0.34	0.04 (0.63)
hypothetical protein WP0198	gi|190570651	21 kDa	6\38	4\28	7\37	9\43	Function unknown	1.11404	0.461204	1.36223	1.76687	1.18 (0.55)	1.1	0.45	1.34	1.74	1.16 (0.54)
hypothetical protein WPa_0202	gi|190570654	16 kDa		3\26	2\27	2\27	Function unknown		0.215523	-0.437423	-0.437423	-0.22 (0.38)		0.2	-0.44	-0.44	-0.23 (0.37)
hypothetical protein WPa_0212	gi|190570664	45 kDa	2\8		5\14		Function unknown	-1.26425		0.210969		-0.53 (1.04)	-1.26		0.2		-0.53 (1.04)
Ankyrin repeat domain protein	gi|190570668	24 kDa	2\7	2\13	2\13		Function unknown	-0.761565	-0.761565	-0.761565		-0.76 (0)	-0.76	-0.76	-0.76		-0.76 (0)
hypothetical protein WPa_0231	gi|190570681	8 kDa		1\20			Function unknown		-1.00004			-1 (-)		-1			-1 (-)
conserved hypothetical protein	gi|190570728	56 kDa	2\4				Function unknown	-1.43928				-1.44 (-)	-1.44				-1.44 (-)
ankyrin repeat domain protein	gi|190570736	225 kDa	6\4				Function unknown	-0.784103				-0.78 (-)	-0.78				-0.78 (-)
hypothetical protein WPa_0295	gi|190570738	83 kDa	3\5				Function unknown	-1.10147				-1.1 (-)	-1.1				-1.1 (-)
ankyrin repeat domain protein	gi|190570786	116 kDa	3\5				Function unknown	-1.36983				-1.37 (-)	-1.36				-1.36 (-)
hypothetical protein WP0350	gi|190570790	89 kDa	6\12				Function unknown	-0.0408774				-0.04 (-)	-0.05				-0.05 (-)
hypothetical protein WP0360	gi|190570799	24 kDa	3\17				Function unknown	-0.10877				-0.11 (-)	-0.12				-0.12 (-)
hypothetical protein WPa_0367	gi|190570803	7 kDa	1\21				Function unknown	-0.893337				-0.89 (-)	-0.9				-0.9 (-)
ankyrin repeat domain protein	gi|190570814	88 kDa	3\7				Function unknown	-1.14834				-1.15 (-)	-1.15				-1.15 (-)
ankyrin repeat domain protein	gi|190570819	50 kDa	4\14			3\8	Function unknown	-0.232556			-0.695742	-0.46 (0.33)	-0.24			-0.7	-0.47 (0.33)
ankyrin and tpr repeat domain-containing protein	gi|190570832	299 kDa	3\3				Function unknown	-2.13154				-2.13 (-)	-2.12				-2.12 (-)
hypothetical protein WPa_0408	gi|190570833	6 kDa	1\20				Function unknown	-0.770123				-0.77 (-)	-0.78				-0.78 (-)
ankyrin repeat domain protein	gi|190570885	301 kDa	9\9	4\3			Function unknown	-0.363424	-1.67251			-1.02 (0.93)	-0.36	-1.66			-1.01 (0.92)
hypothetical protein WPa_0467	gi|190570890	11 kDa	1\8				Function unknown	-1.25441				-1.25 (-)	-1.26				-1.26 (-)
hypothetical protein WPa_0489	gi|190570909	39 kDa		3\14			Function unknown		-0.497003			-0.5 (-)		-0.5			-0.5 (-)
hypothetical protein WP0495	gi|190570915	38 kDa	3\11				Function unknown	-0.476229				-0.48 (-)	-0.48				-0.48 (-)
hypothetical protein WPa_0497	gi|190570917	33 kDa			2\10	3\15	Function unknown			-1.01617	-0.363411	-0.69 (0.46)			-1.02	-0.37	-0.69 (0.46)
hypothetical protein WP0504	gi|190570924	16 kDa	3\22				Function unknown	0.215523				0.22 (-)	0.2				0.2 (-)
hypothetical protein WPa_0514	gi|190570934	53 kDa	3\10				Function unknown	-0.742362				-0.74 (-)	-0.74				-0.74 (-)
hypothetical protein WPa_0528	gi|190570946	23 kDa				2\11	Function unknown				-0.727542	-0.73 (-)				-0.73	-0.73 (-)
hypothetical protein WPa_0534	gi|190570952	23 kDa				2\12	Function unknown				-0.727542	-0.73 (-)				-0.73	-0.73 (-)
hypothetical protein WP0539	gi|190570956	21 kDa	2\12	2\12	2\8		Function unknown	-0.654819	-0.654819	-0.654819		-0.65 (0)	-0.66	-0.66	-0.66		-0.66 (0)
conserved hypothetical protein	gi|190570990	16 kDa			2\21	3\24	Function unknown			-0.437423	0.215523	-0.11 (0.46)			-0.44	0.2	-0.12 (0.46)
hypothetical protein WPa_0616	gi|190571024	24 kDa	2\10			2\11	Function unknown	-0.761565			-0.761565	-0.76 (0)	-0.76			-0.76	-0.76 (0)
hypothetical protein WPa_0620	gi|190571028	18 kDa			2\16		Function unknown			-0.531588		-0.53 (-)			-0.54		-0.54 (-)
putative lipoprotein	gi|190571042	14 kDa				1\7	Function unknown				-1.447	-1.45 (-)				-1.45	-1.45 (-)
putative exported protein	gi|190571044	108 kDa	5\7		4\4	5\5	Function unknown	-0.489486		-0.849009	-0.489486	-0.61 (0.21)	-0.49		-0.85	-0.49	-0.61 (0.21)
hypothetical protein WP0641	gi|190571048	14 kDa	4\12	2\12	8\52	9\55	Function unknown	0.785694	-0.330655	1.90204	2.09174	1.11 (1.12)	0.77	-0.34	1.88	2.07	1.09 (1.11)
hypothetical protein WP0664	gi|190571069	17 kDa	4\28	2\19	5\40	6\46	Function unknown	0.630275	-0.485893	0.989601	1.28319	0.6 (0.77)	0.62	-0.49	0.97	1.26	0.59 (0.77)
ankyrin repeat domain protein	gi|190571082	38 kDa	6\21		3\10	8\25	Function unknown	0.639685		-0.476229	1.10283	0.42 (0.81)	0.63		-0.48	1.09	0.41 (0.81)
pentapeptide repeat domain-containing protein	gi|190571083	64 kDa	2\4	2\7			Function unknown	-1.54622	-1.54622			-1.55 (0)	-1.54	-1.54			-1.54 (0)
ankyrin repeat domain protein	gi|190571093	51 kDa	2\5				Function unknown	-1.36442				-1.36 (-)	-1.36				-1.36 (-)
hypothetical protein WP0721	gi|190571123	16 kDa	4\30	3\16		2\15	Function unknown	0.678796	0.215523		-0.437423	0.15 (0.56)	0.66	0.2		-0.44	0.14 (0.56)
DnaJ domain protein	gi|190571130	14 kDa			1\13	1\8	Function unknown			-1.447	-1.447	-1.45 (0)			-1.45	-1.45	-1.45 (0)
ankyrin repeat domain protein	gi|190571135	43 kDa	4\13	2\7			Function unknown	-0.111934	-1.22788			-0.67 (0.79)	-0.12	-1.23			-0.67 (0.78)
ankyrin repeat domain protein	gi|190571165	129 kDa	4\6		6\8	6\6	Function unknown	-0.991452		-0.338013	-0.338013	-0.56 (0.38)	-0.99		-0.34	-0.34	-0.56 (0.37)
hypothetical protein WPa_0771	gi|190571173	47 kDa	3\9		2\6	2\6	Function unknown	-0.646242		-1.29905	-1.29905	-1.08 (0.38)	-0.65		-1.3	-1.3	-1.08 (0.37)
ankyrin repeat domain protein	gi|190571176	61 kDa	2\6				Function unknown	-1.50776				-1.51 (-)	-1.5				-1.5 (-)
hypothetical protein WPa_0782	gi|190571184	139 kDa	3\3				Function unknown	-1.51502				-1.52 (-)	-1.51				-1.51 (-)
hypothetical protein WPa_0790	gi|190571192	29 kDa	2\12			2\8	Function unknown	-0.912856			-0.912856	-0.91 (0)	-0.91			-0.91	-0.91 (0)
hypothetical protein WP0793	gi|190571195	18 kDa	2\15			2\16	Function unknown	-0.531588			-0.531588	-0.53 (0)	-0.54			-0.54	-0.54 (0)
hypothetical protein WPa_0801	gi|190571203	49 kDa	2\5				Function unknown	-1.3324				-1.33 (-)	-1.33				-1.33 (-)
hypothetical protein WPa_0810	gi|190571211	11 kDa	1\7	2\19			Function unknown	-1.25441	-0.137771			-0.7 (0.79)	-1.26	-0.15			-0.7 (0.78)
hypothetical protein WPa_0834	gi|190571234	31 kDa			3\15	3\15	Function unknown			-0.313418	-0.313418	-0.31 (0)			-0.32	-0.32	-0.32 (0)
hypothetical protein WPa_0838	gi|190571238	6 kDa	1\24				Function unknown	-0.770123				-0.77 (-)	-0.78				-0.78 (-)
hypothetical protein WP0839	gi|190571239	20 kDa	4\29	3\21	3\21	4\26	Function unknown	0.500236	0.0370324	0.0370324	0.500236	0.27 (0.27)	0.49	0.03	0.03	0.49	0.26 (0.27)
hypothetical protein WP0849	gi|190571248	28 kDa	3\14	2\9			Function unknown	-0.232032	-0.884801			-0.56 (0.46)	-0.24	-0.89			-0.56 (0.46)
hypothetical protein WPa_0850	gi|190571249	11 kDa			2\47		Function unknown			-0.137771		-0.14 (-)			-0.15		-0.15 (-)
iojap-related protein	gi|190571258	12 kDa	5\43	2\22	3\28	5\50	Function unknown	1.26859	-0.207373	0.445753	1.26859	0.69 (0.72)	1.25	-0.22	0.43	1.25	0.68 (0.71)
hypothetical protein WPa_0872	gi|190571271	10 kDa	1\23				Function unknown	-1.17829				-1.18 (-)	-1.18				-1.18 (-)
hypothetical protein WP0890	gi|190571287	31 kDa	9\32			2\8	Function unknown	1.45525			-0.966179	0.24 (1.71)	1.44			-0.97	0.23 (1.7)
hypothetical protein WPa_0935	gi|190571330	19 kDa				2\15	Function unknown				-0.574811	-0.57 (-)				-0.58	-0.58 (-)
conserved hypothetical protein	gi|190571333	12 kDa	1\22		3\40		Function unknown	-1.3239		0.445753		-0.44 (1.25)	-1.32		0.43		-0.45 (1.24)
hypothetical protein WPa_0943	gi|190571338	11 kDa		1\12	2\26	5\36	Function unknown		-1.25441	-0.137771	1.33835	-0.02 (1.3)		-1.26	-0.15	1.32	-0.03 (1.29)
hypothetical protein WPa_0973	gi|190571366	8 kDa		1\29	2\59		Function unknown		-1.00004	0.117097		-0.44 (0.79)		-1	0.11		-0.45 (0.78)
hypothetical protein WPa_0985	gi|190571377	6 kDa	1\17				Function unknown	-0.770123				-0.77 (-)	-0.78				-0.78 (-)
Mammalian cell entry related protein	gi|190571411	16 kDa	2\23	2\23	3\33	3\33	Function unknown	-0.437423	-0.437423	0.215523	0.215523	-0.11 (0.38)	-0.44	-0.44	0.2	0.2	-0.12 (0.37)
hypothetical protein WPa_1039	gi|190571426	11 kDa			1\13		Function unknown			-1.25441		-1.25 (-)			-1.26		-1.26 (-)
hypothetical protein WP1050	gi|190571437	51 kDa	3\9		2\5	5\15	Function unknown	-0.711585		-1.36442	0.110884	-0.66 (0.74)	-0.71		-1.36	0.1	-0.66 (0.73)
hypothetical protein WP1073	gi|190571459	28 kDa	2\10				Function unknown	-0.884801				-0.88 (-)	-0.89				-0.89 (-)
dnaj domain protein	gi|190571465	38 kDa	3\13			2\6	Function unknown	-0.476229			-1.129	-0.8 (0.46)	-0.48			-1.13	-0.8 (0.46)
Tim44-like domain-containing protein	gi|190571472	25 kDa	4\16	2\9		3\9	Function unknown	0.321747	-0.794199		-0.141412	-0.2 (0.56)	0.31	-0.8		-0.15	-0.21 (0.56)
hypothetical protein WPa_1093	gi|190571478	8 kDa			1\17		Function unknown			-1.00004		-1 (-)			-1		-1 (-)
hypothetical protein WPa_1113	gi|190571496	70 kDa				2\4	Function unknown				-1.618	-1.62 (-)				-1.61	-1.61 (-)
hypothetical protein WPa_1117	gi|190571499	45 kDa	2\7				Function unknown	-1.26425				-1.26 (-)	-1.26				-1.26 (-)
Smr domain family protein	gi|190571501	19 kDa	2\7				Function unknown	-0.574811				-0.57 (-)	-0.58				-0.58 (-)
hypothetical protein WP1159	gi|190571539	135 kDa	4\4		2\3	2\2	Function unknown	-1.02792		-2.14506	-2.14506	-1.77 (0.64)	-1.02		-2.13	-2.13	-1.76 (0.64)
hypothetical protein WP1161	gi|190571541	17 kDa	2\11				Function unknown	-0.485893				-0.49 (-)	-0.49				-0.49 (-)
hypothetical protein WP1239	gi|190571616	28 kDa	4\14				Function unknown	0.231115				0.23 (-)	0.22				0.22 (-)
hypothetical protein WPa_1252	gi|190571628	39 kDa	3\16				Function unknown	-0.497003				-0.5 (-)	-0.5				-0.5 (-)
HesB/YadR/YfhF family protein	gi|190571644	16 kDa	3\25	2\18	1\9		Function unknown	0.215523	-0.437423	-1.55364		-0.59 (0.89)	0.2	-0.44	-1.55		-0.6 (0.89)
ankyrin repeat domain protein	gi|190571650	48 kDa	3\12				Function unknown	-0.663084				-0.66 (-)	-0.67				-0.67 (-)
hypothetical protein WP1346	gi|190571717	439 kDa	5\3	2\2			Function unknown	-1.61653	-3.0972			-2.36 (1.05)	-1.61	-3.08			-2.34 (1.04)
hypothetical protein WPa_1349	gi|190571720	182 kDa	4\4				Function unknown	-1.26772				-1.27 (-)	-1.26				-1.26 (-)
ankyrin repeat domain protein	gi|190571722	141 kDa	3\3				Function unknown	-1.52649				-1.53 (-)	-1.52				-1.52 (-)
hypothetical protein WD0119	gi|42520024	18 kDa	2\10				Function unknown	-0.531588				-0.53 (-)	-0.54				-0.54 (-)
hypothetical protein WD0131	gi|42520036	66 kDa	2\5				Function unknown	-1.57086				-1.57 (-)	-1.57				-1.57 (-)
hypothetical protein WD0171	gi|42520072	12 kDa	3\46				Function unknown	0.445753				0.45 (-)	0.43				0.43 (-)
hypothetical protein WD0234	gi|42520129	10 kDa	1\11				Function unknown	-1.17829				-1.18 (-)	-1.18				-1.18 (-)
hypothetical protein WD0267	gi|42520158	15 kDa	2\29				Function unknown	-0.385822				-0.39 (-)	-0.39				-0.39 (-)
ankyrin repeat-containing protein	gi|42520181	60 kDa	3\6				Function unknown	-0.841635				-0.84 (-)	-0.84				-0.84 (-)
hypothetical protein WD0296	gi|42520183	35 kDa			2\14		Function unknown			-1.06322		-1.06 (-)			-1.06		-1.06 (-)
hypothetical protein WD0373	gi|42520252	4 kDa	1\33				Function unknown	-0.445761				-0.45 (-)	-0.46				-0.46 (-)
ankyrin repeat-containing protein	gi|42520366	38 kDa	2\9				Function unknown	-1.129				-1.13 (-)	-1.13				-1.13 (-)
hypothetical protein WD0512	gi|42520377	126 kDa	3\4				Function unknown	-1.43619				-1.44 (-)	-1.43				-1.43 (-)
hypothetical protein WD0513	gi|42520378	326 kDa	3\3				Function unknown	-2.20134				-2.2 (-)	-2.19				-2.19 (-)
hypothetical protein WD0552	gi|42520411	13 kDa	1\19				Function unknown	-1.38782				-1.39 (-)	-1.39				-1.39 (-)
hypothetical protein WD0573	gi|42520430	8 kDa			1\33		Function unknown			-1.00004		-1 (-)			-1		-1 (-)
hypothetical protein WD0595	gi|42520449	18 kDa	4\26				Function unknown	0.584535				0.58 (-)	0.57				0.57 (-)
hypothetical protein WD0614	gi|42520466	65 kDa	5\14	2\6	8\18	3\10	Function unknown	-0.0831111	-1.55863		-0.905705	-0.85 (0.74)	-0.09	-1.55	0.66	-0.91	-0.47 (0.96)
hypothetical protein WD0632	gi|42520482	133 kDa	2\2				Function unknown	-2.13306				-2.13 (-)	-2.12				-2.12 (-)
hypothetical protein WD0722	gi|42520565	15 kDa	2\22				Function unknown	-0.385822				-0.39 (-)	-0.39				-0.39 (-)
hypothetical protein WD0724	gi|42520567	16 kDa	2\13				Function unknown	-0.437423				-0.44 (-)	-0.44				-0.44 (-)
ankyrin repeat-containing protein	gi|42520595	49 kDa	2\6				Function unknown	-1.3324				-1.33 (-)	-1.33				-1.33 (-)
ankyrin repeat domain protein	gi|42520607	52 kDa	3\9				Function unknown	-0.727121				-0.73 (-)	-0.73				-0.73 (-)
hypothetical protein WD0821	gi|42520659	17 kDa	2\11				Function unknown	-0.485893				-0.49 (-)	-0.49				-0.49 (-)
hypothetical protein WD0942	gi|42520761	60 kDa	2\4				Function unknown	-1.49453				-1.49 (-)	-1.49				-1.49 (-)
hypothetical protein WD1002	gi|42520814	38 kDa	3\12				Function unknown	-0.476229				-0.48 (-)	-0.48				-0.48 (-)
DnaJ domain protein	gi|42520859	36 kDa	2\12				Function unknown	-1.08575				-1.09 (-)	-1.09				-1.09 (-)
hypothetical protein WD1061	gi|42520869	12 kDa				3\25	Function unknown				0.445753	0.45 (-)				0.43	0.43 (-)
hypothetical protein WD1155	gi|42520956	12 kDa	1\13				Function unknown	-1.3239				-1.32 (-)	-1.32				-1.32 (-)
hypothetical protein WD1185	gi|42520982	18 kDa	2\13				Function unknown	-0.531588				-0.53 (-)	-0.54				-0.54 (-)
hypothetical protein WD1223	gi|42521020	47 kDa	2\6				Function unknown	-1.29905				-1.3 (-)	-1.3				-1.3 (-)
hypothetical protein WD1244	gi|42521041	6 kDa	1\20				Function unknown	-0.770123				-0.77 (-)	-0.78				-0.78 (-)
hypothetical protein WD1269	gi|42521064	30 kDa	2\9				Function unknown	-0.939962				-0.94 (-)	-0.94				-0.94 (-)
hypothetical protein WD1313	gi|42521106	6 kDa	1\20				Function unknown	-0.770123				-0.77 (-)	-0.78				-0.78 (-)
hypothetical protein Wbm0029	gi|58584290	9 kDa	1\16				Function unknown	-1.09413				-1.09 (-)	-1.1				-1.1 (-)
hypothetical protein Wbm0047	gi|58584308	13 kDa	1\19				Function unknown	-1.38782				-1.39 (-)	-1.39				-1.39 (-)
hypothetical protein Wbm0065	gi|58584326	14 kDa	1\16				Function unknown	-1.447				-1.45 (-)	-1.45				-1.45 (-)
hypothetical protein Wbm0071	gi|58584332	10 kDa	1\15		1\11		Function unknown	-1.17829		-1.17829		-1.18 (0)	-1.18		-1.18		-1.18 (0)
hypothetical protein Wbm0085	gi|58584346	11 kDa	1\14				Function unknown	-1.25441				-1.25 (-)	-1.26				-1.26 (-)
ankyrin repeat-containing protein (hypothetical protein Wbm0094)	gi|58584355	9 kDa	1\28				Function unknown	-1.09413				-1.09 (-)	-1.1				-1.1 (-)
hypothetical protein Wbm0106	gi|58584367	14 kDa	1\10				Function unknown	-1.447				-1.45 (-)	-1.45				-1.45 (-)
hypothetical protein Wbm0134	gi|58584394	9 kDa	1\22				Function unknown	-1.09413				-1.09 (-)	-1.1				-1.1 (-)
hypothetical protein Wbm0135	gi|58584395	10 kDa	1\15				Function unknown	-1.17829				-1.18 (-)	-1.18				-1.18 (-)
hypothetical protein Wbm0137	gi|58584397	12 kDa	2\34				Function unknown	-0.207373				-0.21 (-)	-0.22				-0.22 (-)
hypothetical protein Wbm0140	gi|58584400	13 kDa	1\11				Function unknown	-1.38782				-1.39 (-)	-1.39				-1.39 (-)
hypothetical protein Wbm0165	gi|58584425	7 kDa	1\27				Function unknown	-0.893337				-0.89 (-)	-0.9				-0.9 (-)
hypothetical protein Wbm0219	gi|58584479	14 kDa	1\11				Function unknown	-1.447				-1.45 (-)	-1.45				-1.45 (-)
hypothetical protein Wbm0225	gi|58584485	11 kDa	2\25				Function unknown	-0.137771				-0.14 (-)	-0.15				-0.15 (-)
hypothetical protein Wbm0274	gi|58584532	7 kDa	1\20				Function unknown	-0.893337				-0.89 (-)	-0.9				-0.9 (-)
extracellular metallopeptidase	gi|58584641	93 kDa	6\11				Function unknown	-0.0760552				-0.08 (-)	-0.08				-0.08 (-)
ankyrin repeat domain protein	gi|58584704	126 kDa	3\3				Function unknown	-1.43619				-1.44 (-)	-1.43				-1.43 (-)
hypothetical protein Wbm0450	gi|58584707	10 kDa	1\16	1\16			Function unknown	-1.17829	-1.17829			-1.18 (0)	-1.18	-1.18			-1.18 (0)
membrane-associated or secreted protein	gi|58584720	50 kDa	2\8				Function unknown	-1.34857				-1.35 (-)	-1.35				-1.35 (-)
hypothetical protein Wbm0467	gi|58584724	6 kDa	1\15				Function unknown	-0.770123				-0.77 (-)	-0.78				-0.78 (-)
hypothetical protein Wbm0477	gi|58584734	7 kda	1\27				Function unknown	-0.893337				-0.89 (-)	-0.9				-0.9 (-)
hypothetical protein Wbm0637	gi|58584894	18 kDa	3\13	3\13		5\15	Function unknown	0.121302	0.121302		0.943846	0.4 (0.47)	0.11	0.11		0.93	0.38 (0.47)
hypothetical protein Wbm0669	gi|58584926	12 kDa	1\12				Function unknown	-1.3239				-1.32 (-)	-1.32				-1.32 (-)
conserved hypothetical protein	gi|58696726	25 kDa	5\12	7\28			Function unknown	0.681001	1.22271			0.95 (0.38)	0.67	1.2			0.94 (0.38)
conserved hypothetical protein	gi|58696863	22 kDa				2\20	Function unknown				-0.692007	-0.69 (-)				-0.7	-0.7 (-)
hypothetical protein WwSim0269	gi|58697076	44 kDa		2\8			Function unknown		-1.24627			-1.25 (-)		-1.24			-1.24 (-)
ankyrin repeat domain protein, partial	gi|58697798	30 kDa	2\7				Function unknown	-0.939962				-0.94 (-)	-0.94				-0.94 (-)
conserved hypothetical protein	gi|58698110	29 kDa	7\26		14\31	16\35	Function unknown	1.10399		2.2199	2.43487	1.92 (0.71)	1.09		2.19	2.41	1.9 (0.71)
conserved hypothetical protein	gi|58698139	20 kDa		2\19			Function unknown		-0.615816			-0.62 (-)		-0.62			-0.62 (-)
hypothetical protein WwAna1281	gi|58698358	5 kDa	1\33				Function unknown	-0.624325				-0.62 (-)	-0.63				-0.63 (-)
conserved hypothetical protein	gi|58698481	5 kDa	1\27				Function unknown	-0.624325				-0.62 (-)	-0.63				-0.63 (-)
ankyrin 3	gi|58698798	68 kDa	2\4				Function unknown	-1.59478				-1.59 (-)	-1.59				-1.59 (-)
hypothetical protein WwAna1191	gi|58698829	14 kDa	1\13				Function unknown	-1.447				-1.45 (-)	-1.45				-1.45 (-)
conserved hypothetical protein	gi|58699016	25 kDa		2\14			Function unknown		-0.794199			-0.79 (-)		-0.8			-0.8 (-)
ankyrin repeat domain protein, putative	gi|58699127	24 kDa	2\18				Function unknown	-0.761565				-0.76 (-)	-0.76				-0.76 (-)
conserved hypothetical protein	gi|58699217	21 kDa	3\28				Function unknown	-0.0019873				0 (-)	-0.01				-0.01 (-)
ankyrin 1, erythrocyte splice form 1	gi|58699292	41 kDa	4\12		4\16	4\16	Function unknown	-0.073846		-0.073846	-0.073846	-0.07 (0)	-0.08		-0.08	-0.08	-0.08 (0)
conserved hypothetical protein	gi|58699429	12 kDa		1\17			Function unknown		-1.3239			-1.32 (-)		-1.32			-1.32 (-)
conserved hypothetical protein	gi|58699750	12 kDa	1\12				Function unknown	-1.3239				-1.32 (-)	-1.32				-1.32 (-)
conserved hypothetical protein	gi|58699941	8 kDa	1\14				Function unknown	-1.00004				-1 (-)	-1				-1 (-)
conserved hypothetical protein	gi|58699966	4 kDa	2\74				Function unknown	0.672888				0.67 (-)	0.66				0.66 (-)
conserved hypothetical protein	gi|58700051	10 kDa	1\18				Function unknown	-1.17829				-1.18 (-)	-1.18				-1.18 (-)
conserved hypothetical protein	gi|58700194	10 kDa		1\11			Function unknown		-1.17829			-1.18 (-)		-1.18			-1.18 (-)
hypothetical protein Wendoof_01000884	gi|99034258	6 kDa	1\20				Function unknown	-0.770123				-0.77 (-)	-0.78				-0.78 (-)
hypothetical protein Wendoof_01000567	gi|99034683	8 kDa	1\16				Function unknown	-1.00004				-1 (-)	-1				-1 (-)
hypothetical protein Wendoof_01000463	gi|99034797	7 kDa	1\24	1\24	1\24	3\42	Function unknown	-0.893337	-0.893337	-0.893337	0.877666	-0.45 (0.89)	-0.9	-0.9	-0.9	0.86	-0.46 (0.88)
hypothetical protein Wendoof_01000131	gi|99035976	10 kDa	1\16				Function unknown	-1.17829				-1.18 (-)	-1.18				-1.18 (-)
Fic family protein	gi42520226	42 kDa	2\11				Function unknown	-1.20905				-1.21 (-)	-1.21				-1.21 (-)
hypothetical protein WD1203	gi42521000	4 kDa	1\55				Function unknown	-0.445761				-0.45 (-)	-0.46				-0.46 (-)
aminomethyl transferase family protein	gi|190570501	30 kDa	8\36	6\29		4\18	General function prediction only	1.29185	0.828706		0.175943	0.77 (0.56)	1.27	0.81		0.17	0.75 (0.56)
class II aldolase/adducin domain protein	gi|190570645	27 kDa	6\28	8\44	6\31	7\33	General function prediction only	0.912972	1.37612	0.912972	1.16114	1.09 (0.22)	0.9	1.36	0.9	1.14	1.07 (0.22)
GTPase ObgE	gi|190570656	38 kDa	2\7		2\8		General function prediction only	-1.129		-1.129		-1.13 (0)	-1.13		-1.13		-1.13 (0)
protease, insulinase family	gi|190570921	50 kDa	8\19	2\6	4\8	9\25	General function prediction only	0.883455	-1.34857	-0.232556	1.07309	0.09 (1.12)	0.87	-1.35	-0.24	1.06	0.09 (1.11)
peptidase, M16 family	gi|190570922	49 kDa	9\28	5\13	4\12	6\14	General function prediction only	1.08924	0.142874	-0.216397	0.436421	0.36 (0.55)	1.07	0.13	-0.22	0.43	0.35 (0.55)
hypothetical protein WP0512	gi|190570932	71 kDa	3\5			2\3	General function prediction only	-0.976395			-1.62937	-1.3 (0.46)	-0.98			-1.62	-1.3 (0.46)
peptidase, M16 family	gi|190571000	48 kDa	7\18	4\12	8\23	12\30	General function prediction only	0.701094	-0.199906	0.916084	1.5689	0.75 (0.73)	0.69	-0.21	0.9	1.55	0.73 (0.73)
Putative methyltransferase	gi|190571005	20 kDa	5\16	2\9		2\14	General function prediction only	0.859524	-0.615816		-0.615816	-0.12 (0.85)	0.84	-0.62		-0.62	-0.13 (0.85)
acid phosphatase SurE	gi|190571127	28 kDa	3\11	4\23	5\23	5\23	General function prediction only	-0.232032	0.231115	0.59036	0.59036	0.29 (0.39)	-0.24	0.22	0.58	0.58	0.28 (0.39)
inositol monophosphatase family protein	gi|190571181	26 kDa	7\34	3\18	4\20	5\23	General function prediction only	1.19133	-0.172774	0.29038	0.649631	0.49 (0.58)	1.17	-0.18	0.28	0.64	0.48 (0.57)
quinone oxidoreductase, putative	gi|190571218	36 kDa	6\20	4\13	6\22	4\14	General function prediction only	0.682915	0.0301516	0.682915	0.0301516	0.36 (0.38)	0.67	0.02	0.67	0.02	0.35 (0.37)
alpha/beta superfamily hydrolase	gi|190571222	26 kDa	3\13	2\17	2\17	3\19	General function prediction only	-0.172774	-0.825554	-0.825554	-0.172774	-0.5 (0.38)	-0.18	-0.83	-0.83	-0.18	-0.5 (0.37)
HIT family protein	gi|190571250	14 kDa	1\7		2\21	3\31	General function prediction only	-1.447		-0.330655	0.322368	-0.49 (0.89)	-1.45		-0.34	0.31	-0.49 (0.89)
GTP-binding protein EngA	gi|190571288	49 kDa	10\25			6\15	General function prediction only	1.25887			0.436421	0.85 (0.58)	1.24			0.43	0.83 (0.58)
membrane-associated zinc metalloprotease	gi|190571425	41 kDa	6\16	5\19	4\16	7\24	General function prediction only	0.578932	0.285404	-0.073846	0.827107	0.4 (0.39)	0.57	0.28	-0.08	0.81	0.39 (0.39)
membrane protein CvpA	gi|190571513	23 kDa	2\12				General function prediction only	-0.727542				-0.73 (-)	-0.73				-0.73 (-)
TPR domain protein	gi|190571532	41 kDa	4\14	2\15	2\7		General function prediction only	-0.073846	-1.18978	-1.18978		-0.82 (0.64)	-0.08	-1.19	-1.19		-0.82 (0.64)
short chain dehydrogenase	gi|190571542	27 kDa	2\9				General function prediction only	-0.855725				-0.86 (-)	-0.86				-0.86 (-)
Metallophosphoesterase (AKA calcineurin-like phosphoesterase)	gi|190571629	47 kDa	2\6				General function prediction only	-1.29905				-1.3 (-)	-1.3				-1.3 (-)
exopolysaccharide synthesis protein ExoD-related protein	gi|42520054	24 kDa	7\48	4\22			General function prediction only	1.25537	0.354396			0.8 (0.64)	1.24	0.34			0.79 (0.63)
hypothetical protein WD0615	gi|42520467	38 kDa	3\12	3\11	4\16	3\12	General function prediction only	-0.476229	-0.476229		-0.476229	-0.48 (0)	-0.48	-0.48	-0.02	-0.48	-0.37 (0.23)
GTP-binding protein Era	gi|42520585	34 kDa	2\11	2\9			General function prediction only	-1.04004	-1.04004			-1.04 (0)	-1.04	-1.04			-1.04 (0)
O-methyltransferase family protein	gi|42520865	25 kDa	8\54				General function prediction only	1.43769				1.44 (-)	1.42				1.42 (-)
rhodanese domain protein	gi|42520937	32 kDa	5\26	2\8		2\8	General function prediction only	0.483575	-0.991566		-0.991566	-0.5 (0.85)	0.47	-0.99		-0.99	-0.5 (0.85)
ComEC/Rec2 family protein	gi|42520961	82 kDa	2\4				General function prediction only	-1.74482				-1.74 (-)	-1.74				-1.74 (-)
pmbA protein	gi|42521031	48 kDa	8\30	4\12	3\6	4\10	General function prediction only	0.916084	-0.199906	-0.663084	-0.199906	-0.04 (0.67)	0.9	-0.21	-0.67	-0.21	-0.04 (0.67)
short chain dehydrogenase/reductase family oxidoreductase	gi|42521088	27 kDa	2\12	2\9		3\14	General function prediction only	-0.855725	-0.855725		-0.202952	-0.64 (0.38)	-0.86	-0.86		-0.21	-0.64 (0.37)
NADPH-dependent glutamate synthase beta chain	gi|58584312	125 kDa	4\7	2\4			General function prediction only	-0.966193	-2.0832			-1.52 (0.79)	-0.96	-2.07			-1.52 (0.78)
carbonic anhydrase	gi|58584547	19 kDa	3\33				General function prediction only	0.0780563				0.08 (-)	0.07				0.07 (-)
TPR repeat-containing Zn-dependent protease	gi|58584569	45 kDa	3\12	2\7			General function prediction only	-0.611457	-1.26425			-0.94 (0.46)	-0.61	-1.26			-0.94 (0.46)
GTPase EngB	gi|58584614	22 kDa	4\27	3\18		2\13	General function prediction only	0.423992	-0.0391897		-0.692007	-0.1 (0.56)	0.41	-0.05		-0.7	-0.11 (0.56)
SCO1/SenC family protein	gi|58584801	23 kDa	7\30	5\25	2\12	3\19	General function prediction only	1.28943	0.747701	-0.727542	-0.0747368	0.31 (0.89)	1.27	0.73	-0.73	-0.08	0.3 (0.88)
esterase	gi|58584803	25 kDa	9\16	2\10		2\10	General function prediction only	1.62732	-0.794199		-0.794199	0.01 (1.4)	1.61	-0.8		-0.8	0 (1.39)
acetyltransferase, GNAT family	gi|58584855	30 kDa	5\24				General function prediction only	0.535185				0.54 (-)	0.52				0.52 (-)
hydrolase, alpha/beta fold family	gi|58696810	25 kDa	3\16				General function prediction only	-0.141412				-0.14 (-)	-0.15				-0.15 (-)
lipoprotein NlpD, putative	gi|58699048	22 kDa	2\20				General function prediction only	-0.692007				-0.69 (-)	-0.7				-0.7 (-)
bacterioferritin	gi|190570661	18 kDa	2\15	2\15	7\35	7\28	Inorganic ion metabolism	-0.531588	-0.531588	1.48564	1.48564	0.48 (1.16)	-0.54	-0.54	1.46	1.46	0.46 (1.16)
ApaG protein	gi|190571120	15 kDa	2\15			2\20	Inorganic ion metabolism	-0.385822			-0.385822	-0.39 (0)	-0.39			-0.39	-0.39 (0)
inorganic pyrophosphatase	gi|190571204	19 kDa	3\19	2\12	2\11	2\11	Inorganic ion metabolism	0.0780563	-0.574811	-0.574811	-0.574811	-0.41 (0.33)	0.07	-0.58	-0.58	-0.58	-0.42 (0.32)
malonyl-CoA decarboxylase	gi|190570914	51 kDa	5\14			3\7	Lipid metabolism	0.110884			-0.711585	-0.3 (0.58)	0.1			-0.71	-0.31 (0.58)
malonyl CoA-acyl carrier protein transacylase	gi|190571076	35 kDa	2\5	3\13			Lipid metabolism	-1.06322	-0.410464			-0.74 (0.46)	-1.06	-0.42			-0.74 (0.46)
3-oxoacyl-(acyl-carrier-protein) synthase II	gi|190571161	45 kDa	5\14	2\6	2\12	6\37	Lipid metabolism	0.210969	-1.26425	-1.26425	0.504505	-0.45 (0.94)	0.2	-1.26	-1.26	0.49	-0.46 (0.94)
fatty acid/phospholipid synthesis protein PlsX	gi|190571414	37 kDa	8\36	6\22	6\23	5\19	Lipid metabolism	1.12415	0.661007	0.661007	0.367485	0.7 (0.31)	1.11	0.65	0.65	0.36	0.69 (0.31)
(3R)-hydroxymyristoyl-(acyl-carrier-protein) dehydratase	gi|190571422	16 kDa	3\29		3\35	2\17	Lipid metabolism	0.215523		0.215523	-0.437423	0 (0.38)	0.2		0.2	-0.44	-0.01 (0.37)
3-oxoacyl-(acyl-carrier-protein) reductase	gi|190571578	26 kDa	5\24	7\42	5\27	10\41	Lipid metabolism	0.649631	1.19133	0.649631	1.76556	1.06 (0.53)	0.64	1.17	0.64	1.74	1.05 (0.53)
propionyl-CoA carboxylase subunit beta	gi|42520958	56 kDa	4\11			4\11	Lipid metabolism	-0.323206			-0.323206	-0.32 (0)	-0.33			-0.33	-0.33 (0)
enoyl-(acyl-carrier-protein) reductase II (NADPH)	gi|42520968	36 kDa	2\9	3\14	2\11		Lipid metabolism	-1.08575	-0.432991	-1.08575		-0.87 (0.38)	-1.09	-0.44	-1.09		-0.87 (0.37)
acyl carrier protein	gi|42520990	10 kDa	3\38	2\25	3\31	4\31	Lipid metabolism	0.591757	-0.0615139	0.591757	1.05526	0.54 (0.46)	0.58	-0.07	0.58	1.04	0.53 (0.46)
nuclease-related protein	gi|42521049	20 kDa	2\16				Lipid metabolism	-0.615816				-0.62 (-)	-0.62				-0.62 (-)
4'-phosphopantetheinyl transferase	gi|58584339	14 kDa	1\11	2\22			Lipid metabolism	-1.447	-0.330655			-0.89 (0.79)	-1.45	-0.34			-0.89 (0.78)
1-deoxy-D-xylulose 5-phosphate reductoisomerase	gi|58584439	43 kDa	3\14				Lipid metabolism	-0.575093				-0.58 (-)	-0.58				-0.58 (-)
phosphatidylserine decarboxylase	gi|58584683	24 kDa	3\15				Lipid metabolism	-0.10877				-0.11 (-)	-0.12				-0.12 (-)
enoyl-[acyl-carrier-protein] reductase (NADH)	gi|58584727	29 kDa	4\12	3\14	2\11	6\27	Lipid metabolism	0.203053	-0.260091	-0.912856	0.855819	-0.03 (0.75)	0.19	-0.27	-0.91	0.84	-0.04 (0.74)
3-oxoacyl-(acyl carrier protein) synthase III	gi|58584871	34 kDA	3\15	2\10	2\11	2\10	Lipid metabolism	-0.387283	-1.04004	-1.04004	-1.04004	-0.88 (0.33)	-0.39	-1.04	-1.04	-1.04	-0.88 (0.32)
phosphatidylglycerophosphate synthase	gi|58584930	20 kDa	2\15				Lipid metabolism	-0.615816				-0.62 (-)	-0.62				-0.62 (-)
1-acyl-sn-glycerol-3-phosphate acyltransferase	gi|58584990	22 kDa	2\11				Lipid metabolism	-0.692007				-0.69 (-)	-0.7				-0.7 (-)
patatin family protein	gi|58699260	34 kDa	3\15				Lipid metabolism	-0.387283				-0.39 (-)	-0.39				-0.39 (-)
inner membrane protein translocase component YidC	gi|190570482	65 kDa	4\10		3\5	6\13	Motility/Intracellular trafficking/Secretion	-0.442444		-0.905705	0.210485	-0.38 (0.56)	-0.45		-0.91	0.2	-0.38 (0.56)
HlyD family secretion protein	gi|190570554	56 kDa	13\34	2\4	7\17	9\21	Motility/Intracellular trafficking/Secretion	1.57462	-1.43928	0.577865	0.982521	0.42 (1.31)	1.56	-1.44	0.57	0.97	0.41 (1.3)
type IV secretion system protein VirB8, putative (orphan)	gi|190570592	25 kDa	2\16	2\12	2\10		Motility/Intracellular trafficking/Secretion	-0.794199	-0.794199	-0.794199		-0.79 (0)	-0.8	-0.8	-0.8		-0.8 (0)
translocation protein TolB	gi|190570675	47 kDa	2\8				Motility/Intracellular trafficking/Secretion	-1.29905				-1.3 (-)	-1.3				-1.3 (-)
preprotein translocase subunit SecA	gi|190570804	102 kDa	13\21	7\9	9\12	11\15	Motility/Intracellular trafficking/Secretion	1.09567	0.0983635	0.503245	0.826536	0.63 (0.43)	1.08	0.09	0.49	0.81	0.62 (0.43)
preprotein translocase subunit SecD	gi|190570897	55 kDa	6\17		2\5	5\12	Motility/Intracellular trafficking/Secretion	0.344064		-1.42486	0.0505007	-0.34 (0.95)	0.33		-1.42	0.04	-0.35 (0.94)
type II secretion system protein, putative	gi|190570911	56 kDa	8\20		3\8	6\16	Motility/Intracellular trafficking/Secretion	0.792872		-0.78642	0.329657	0.11 (0.81)	0.78		-0.79	0.32	0.1 (0.81)
preprotein translocase subunit SecE	gi|190570974	8 kDa	1\23				Motility/Intracellular trafficking/Secretion	-1.00004				-1 (-)	-1				-1 (-)
type IV secretion systemprotein Vir B6	gi|190571007	123 kDa	5\15	2\3	4\8	4\5	Motility/Intracellular trafficking/Secretion	-0.593671	-2.07024	-0.953259	-0.953259	-1.14 (0.64)	-0.59	-2.06	-0.95	-0.95	-1.14 (0.64)
type IV secretion system protein VirB6	gi|190571008	109 kDa	7\10	2\4		8\10	Motility/Intracellular trafficking/Secretion	0.0452534	-1.97319		0.260398	-0.56 (1.23)	0.04	-1.96		0.25	-0.56 (1.22)
type IV secretion system protein VirB6	gi|190571009	89 kDa			2\3		Motility/Intracellular trafficking/Secretion			-1.81052		-1.81 (-)			-1.8		-1.8 (-)
type IV secretion system protein VirB6	gi|190571010	95 kDa	7\11	3\4	3\5	3\6	Motility/Intracellular trafficking/Secretion	0.155242	-1.20968	-1.20968	-1.20968	-0.87 (0.68)	0.15	-1.21	-1.21	-1.21	-0.87 (0.68)
type IV secretion system protein VirB4	gi|190571011	91 kDa	8\13	4\6	5\9	7\13	Motility/Intracellular trafficking/Secretion	0.404749	-0.711796	-0.352349	0.189652	-0.12 (0.51)	0.4	-0.71	-0.36	0.18	-0.12 (0.5)
type IV secretion system protein VirB4 (orphan)	gi|190571043	90 kDa	4\6	2\4	5\7	5\7	Motility/Intracellular trafficking/Secretion	-0.702946	-1.81948	-0.343504	-0.343504	-0.8 (0.7)	-0.7	-1.81	-0.35	-0.35	-0.8 (0.69)
type I secretion system ATPase, PrtD	gi|190571191	63 kDa	10\28		6\14	6\12	Motility/Intracellular trafficking/Secretion	1.05805		0.235477	0.235477	0.51 (0.47)	1.04		0.23	0.23	0.5 (0.47)
type IV secretion system protein (VirB7 )	gi|190571223	9 kDa	1\15				Motility/Intracellular trafficking/Secretion	-1.09413				-1.09 (-)	-1.1				-1.1 (-)
type IV secretion system protein VirB9, putative (orphan)	gi|190571270	30 kDa	6\23	2\19	7\30	10\43	Motility/Intracellular trafficking/Secretion	0.828706	-0.939962	1.07688	1.65109	0.65 (1.12)	0.81	-0.94	1.06	1.63	0.64 (1.11)
preprotein translocase subunit SecB	gi|190571473	19 kDa			3\29	4\31	Motility/Intracellular trafficking/Secretion			0.0780563	0.541273	0.31 (0.33)			0.07	0.53	0.3 (0.33)
preprotein translocase subunit SecY	gi|190571565	50 kDa			3\6	3\6	Motility/Intracellular trafficking/Secretion			-0.695742	-0.695742	-0.7 (0)			-0.7	-0.7	-0.7 (0)
type IV secretion system protein VirB2	gi|190571577	12 kDa		1\17			Motility/Intracellular trafficking/Secretion		-1.3239			-1.32 (-)		-1.32			-1.32 (-)
preprotein translocase subunit SecG	gi|190571613	13 kDa	1\11	1\11			Motility/Intracellular trafficking/Secretion	-1.38782	-1.38782			-1.39 (0)	-1.39	-1.39			-1.39 (0)
preprotein translocase, YajC subunit	gi|190571618	15 kDa	4\30	3\19	2\24	3\35	Motility/Intracellular trafficking/Secretion	0.730457	0.267159	-0.385822	0.267159	0.22 (0.46)	0.72	0.26	-0.39	0.26	0.21 (0.46)
type IV secretion system protein VirB8	gi|190571631	26 kDa	5\24	7\44	4\22	4\22	Motility/Intracellular trafficking/Secretion	0.649631	1.19133	0.29038	0.29038	0.61 (0.43)	0.64	1.17	0.28	0.28	0.59 (0.42)
type IV secretion system protein VirB9	gi|190571632	31 kDa	7\34	7\38	6\27	5\20	Motility/Intracellular trafficking/Secretion	1.05065	1.05065	0.508963	0.149723	0.69 (0.44)	1.03	1.03	0.79	0.5	0.84 (0.26)
type IV secretion system protein VirB10	gi|190571633	54 kDa	10\24	7\21	9\22	9\22	Motility/Intracellular trafficking/Secretion	1.18123	0.0651749	0.82194	1.01159	0.77 (0.49)	1.17	0.6	1	1	0.94 (0.24)
type IV secretion system protein VirB11	gi|190571634	37 kDa	8\22	5\20	5\11	10\29	Motility/Intracellular trafficking/Secretion	1.12415	0.367485	0.00824226	1.48339	0.75 (0.68)	1.11	0.36	0.36	1.46	0.82 (0.56)
type IV secretion system protein VirD4	gi|190571635	77 kDa	4\8		10\20	11\19	Motility/Intracellular trafficking/Secretion	-0.578036		0.728011	0.8977	0.35 (0.81)	-0.58		0.88	1.04	0.45 (0.89)
signal recognition particle docking protein FtsY	gi|190571642	33 kDa	6\32	4\17	2\10	3\14	Motility/Intracellular trafficking/Secretion	0.752489	0.099729	-1.01617	-0.363411	-0.13 (0.75)	0.74	0.09	-1.02	-0.37	-0.14 (0.74)
Signal peptidase I	gi|190571647	31 kDa	6\29	7\34	4\21	7\31	Motility/Intracellular trafficking/Secretion	0.802484	1.05065	0.149723	1.05065	0.76 (0.43)	0.79	1.03	0.14	1.03	0.75 (0.42)
Signal recognition particle GTPase	gi|42520886	49 kDa	8\22	3\8	2\5	9\24	Motility/Intracellular trafficking/Secretion	0.899603	-0.679579	-1.3324	1.08924	-0.01 (1.19)	0.89	-0.68	-1.33	1.07	-0.01 (1.18)
carbamoyl phosphate synthase large subunit	gi|161899042	118 kDa	18\26		8\10	8\10	Nucleotide metabolism	1.50364		0.196928	0.196928	0.63 (0.75)	1.49		0.19	0.19	0.62 (0.75)
ribonucleotide-diphosphate reductase subunit beta	gi|190570498	39 kDa	4\13	3\9	4\12	4\12	Nucleotide metabolism	-0.0338543	-0.497003	-0.0338543	-0.0338543	-0.15 (0.23)	-0.04	-0.5	-0.04	-0.04	-0.16 (0.23)
adenylosuccinate synthetase	gi|190570514	47 kDa	4\11	7\20	9\26	8\24	Nucleotide metabolism	-0.183068	0.717924	1.12255	0.932912	0.65 (0.58)	-0.19	0.71	1.11	0.92	0.64 (0.57)
orotidine 5'-phosphate decarboxylase	gi|190570567	24 kDa	2\10	4\25	3\21	3\21	Nucleotide metabolism	-0.761565	0.354396	-0.10877	-0.10877	-0.16 (0.46)	-0.76	0.34	-0.12	-0.12	-0.16 (0.46)
dihydroorotase	gi|190570588	50 kDa	4\12		6\17	5\15	Nucleotide metabolism	-0.232556		0.420269	0.126719	0.1 (0.33)	-0.24		0.41	0.12	0.1 (0.32)
hypothetical protein WPa_0186	gi|190570644	19 kDa	3\28	3\20			Nucleotide metabolism	0.0780563	0.0780563			0.08 (0)	0.07	0.07			0.07 (0)
phosphoribosylformylglycinamidine synthase II	gi|190570670	113 kDa	6\8		2\3	6\9	Nucleotide metabolism	-0.231966		-2.00213	-0.231966	-0.82 (1.02)	-0.24		-1.99	-0.24	-0.82 (1.01)
ribose-phosphate pyrophosphokinase	gi|190570677	33 kDa	6\29	4\19		3\15	Nucleotide metabolism	0.752489	0.099729		-0.363411	0.16 (0.56)	0.74	0.09		-0.37	0.15 (0.56)
GMP synthase	gi|190570912	58 kDa	5\15	6\11	8\19	7\17	Nucleotide metabolism	0.00802607	0.301599	0.764823	0.549812	0.41 (0.33)	0	0.29	0.75	0.54	0.4 (0.32)
phosphoribosylglycinamide formyltransferase	gi|190570923	20 kDa		2\11	2\12		Nucleotide metabolism		-0.615816	-0.615816		-0.62 (0)		-0.62	-0.62		-0.62 (0)
inosine-5'-monophosphate dehydrogenase	gi|190570948	54 kDa	11\25	2\9	9\25	11\30	Nucleotide metabolism	1.33469	-1.41017	1.01159	1.33469	0.57 (1.33)	1.32	-1.41	1	1.32	0.56 (1.32)
phosphoribosylaminoimidazolecarboxamide formyltransferase/IMP cyclohydrolase	gi|190570958	57 kDa	5\15		9\24	8\18	Nucleotide metabolism	0.0219354		0.968376	0.778724	0.59 (0.5)	0.02		0.95	0.77	0.58 (0.5)
phosphoribosylamine--glycine ligase	gi|190570964	46 kDa	8\23	5\13	9\16	9\20	Nucleotide metabolism	0.950103	0.193394	1.13973	1.13973	0.86 (0.45)	0.94	0.18	1.12	1.12	0.84 (0.45)
adenylosuccinate lyase	gi|190571060	49 kDa	3\5		4\14	3\9	Nucleotide metabolism	-0.679579		-0.216397	-0.679579	-0.53 (0.27)	-0.68		-0.22	-0.68	-0.53 (0.27)
aspartate carbamoyltransferase catalytic subunit	gi|190571081	33 kDa	4\18	2\10	7\31	8\33	Nucleotide metabolism	0.099729	-1.01617	1.00066	1.21563	0.32 (1.02)	0.09	-1.02	0.99	1.2	0.31 (1.01)
guanylate kinase	gi|190571084	23 kDa	5\35	2\15			Nucleotide metabolism	0.747701	-0.727542			0.01 (1.04)	0.73	-0.73			0 (1.04)
phosphoribosylaminoimidazole carboxylase, ATPase subunit	gi|190571121	40 kDa	4\15		4\16	6\21	Nucleotide metabolism	-0.0541		-0.0541	0.598674	0.16 (0.38)	-0.06		-0.06	0.59	0.15 (0.37)
nucleoside diphosphate kinase	gi|190571151	16 kDa	8\69	4\32	6\42	7\48	Nucleotide metabolism	1.79501	0.678796	1.33174	1.57998	1.35 (0.48)	1.77	0.66	1.31	1.56	1.33 (0.48)
thymidylate synthase	gi|190571163	33 kDa	4\21	2\10	2\10	4\15	Nucleotide metabolism	0.099729	-1.01617	-1.01617	0.099729	-0.46 (0.64)	0.09	-1.02	-1.02	0.09	-0.46 (0.64)
deoxyguanosinetriphosphate triphosphohydrolase	gi|190571226	46 kDa	3\13		3\11	3\9	Nucleotide metabolism	-0.629038		-0.629038	-0.629038	-0.63 (0)	-0.63		-0.63	-0.63	-0.63 (0)
dinucleoside polyphosphate hydrolase	gi|190571256	19 kDa	3\21		2\19	2\16	Nucleotide metabolism	0.0780563		-0.574811	-0.574811	-0.36 (0.38)	0.07		-0.58	-0.58	-0.36 (0.37)
phosphoribosylformylglycinamidine synthase I	gi|190571279	30 kDa	2\14	5\20	2\11	3\16	Nucleotide metabolism	-0.939962	0.535185	-0.939962	-0.287199	-0.41 (0.7)	-0.94	0.52	-0.94	-0.29	-0.41 (0.69)
thymidylate kinase	gi|190571302	23 kDa	3\22	2\15			Nucleotide metabolism	-0.0747368	-0.727542			-0.4 (0.46)	-0.08	-0.73			-0.41 (0.46)
amidophosphoribosyltransferase	gi|190571313	51 kDa	6\19		3\9	3\9	Nucleotide metabolism	0.404436		-0.711585	-0.711585	-0.34 (0.64)	0.39		-0.71	-0.71	-0.34 (0.64)
phosphoribosylaminoimidazole carboxylase catalytic subunit	gi|190571444	18 kDa			2\19	2\19	Nucleotide metabolism			-0.531588	-0.531588	-0.53 (0)			-0.54	-0.54	-0.54 (0)
dihydroorotate dehydrogenase	gi|190571468	40 kDa	8\28	8\25	4\13	3\10	Nucleotide metabolism	1.06182	1.06182	-0.0541	-0.517251	0.39 (0.8)	1.05	1.05	-0.06	-0.52	0.38 (0.79)
ribonucleotide-diphosphate reductase subunit alpha	gi|190571531	68 kDa	4\9	4\14	5\11	4\8	Nucleotide metabolism	-0.47855	-0.47855	-0.119205	-0.47855	-0.39 (0.18)	-0.48	-0.48	-0.12	-0.48	-0.39 (0.18)
carbamoyl-phosphate synthase, small subunit	gi|190571543	40 kDa	5\17	4\12		2\6	Nucleotide metabolism	0.305148	-0.0541		-1.17002	-0.31 (0.77)	0.3	-0.06		-1.17	-0.31 (0.76)
adenylate kinase	gi|190571566	24 kDa	7\45	4\21	8\39	6\35	Nucleotide metabolism	1.25537	0.354396	1.47036	1.00719	1.02 (0.48)	1.24	0.34	1.45	0.99	1.01 (0.48)
cytidine and deoxycytidylate deaminase family protein	gi|190571610	16 kDa	2\19				Nucleotide metabolism	-0.437423				-0.44 (-)	-0.44				-0.44 (-)
CTP synthase	gi|190571612	60 kDa	6\18	5\16	5\13	7\16	Nucleotide metabolism	0.274491	-0.0190882	-0.0190882	0.522709	0.19 (0.26)	0.27	-0.03	-0.03	0.51	0.18 (0.26)
uridylate kinase	gi|190571621	27 kDa	4\28	4\22	3\16	4\17	Nucleotide metabolism	0.260198	0.260198	-0.202952	0.260198	0.14 (0.23)	0.25	0.25	-0.21	0.25	0.13 (0.23)
deoxyuridine 5'-triphosphate nucleotidohydrolase	gi|42520137	17 kDa		2\14			Nucleotide metabolism		-0.485893			-0.49 (-)		-0.49			-0.49 (-)
deoxycytidine triphosphate deaminase	gi|42520256	21 kDa	3\17	2\15		2\12	Nucleotide metabolism	-0.0019873	-0.654819		-0.654819	-0.44 (0.38)	-0.01	-0.66		-0.66	-0.44 (0.37)
phosphoribosylaminoimidazole-succinocarboxamide synthase	gi|42520833	28 kDa	4\22				Nucleotide metabolism	0.231115				0.23 (-)	0.22				0.22 (-)
phosphoribosylaminoimidazole synthetase	gi|42520834	38 kDa	5\21	2\13	2\7		Nucleotide metabolism	0.346161	-1.129	-1.129		-0.64 (0.85)	0.34	-1.13	-1.13		-0.64 (0.85)
orotate phosphoribosyltransferase	gi|58585047	22 kDa	3\19				Nucleotide metabolism	-0.0391897				-0.04 (-)	-0.05				-0.05 (-)
Putative phage related ATPase	gi|190570709	55 kDa	2\4				Phage\Viral related proteins	-1.42486				-1.42 (-)	-1.42				-1.42 (-)
prophage LambdaW5, minor tail protein Z	gi|190570750	19 kDa	3\25	2\13			Phage\Viral related proteins	0.0780563	-0.574811			-0.25 (0.46)	0.07	-0.58			-0.26 (0.46)
putative phage portal protein	gi|190570755	53 kDa	3\8	2\8	2\4	3\10	Phage\Viral related proteins	-0.742362	-1.39521	-1.39521	-0.742362	-1.07 (0.38)	-0.74	-1.39	-1.39	-0.74	-1.07 (0.37)
baseplate assembly protein GpW	gi|190570776	12 kDa	3\45				Phage\Viral related proteins	0.445753				0.45 (-)	0.43				0.43 (-)
putative phage related protein	gi|190570783	17 kDa	2\16				Phage\Viral related proteins	-0.485893				-0.49 (-)	-0.49				-0.49 (-)
putative phage related protein	gi|190570840	45 kDa	3\8				Phage\Viral related proteins	-0.611457				-0.61 (-)	-0.61				-0.61 (-)
putative phage related protein	gi|190570858	78 kDa	2\3				Phage\Viral related proteins	-1.70473				-1.7 (-)	-1.7				-1.7 (-)
Putative phage related protein	gi|190570860	30 kDa	4\20	4\23	5\22	4\18	Phage\Viral related proteins	0.175943	0.175943	0.535185	0.175943	0.27 (0.18)	0.17	0.17	0.52	0.17	0.26 (0.18)
putative phage related protein	gi|190570863	25 kDa				2\5	Phage\Viral related proteins				-0.794199	-0.79 (-)				-0.8	-0.8 (-)
putative phage related protein	gi|190570867	51 kDa	2\8			3\6	Phage\Viral related proteins	-1.36442			-0.711585	-1.04 (0.46)	-1.36			-0.71	-1.04 (0.46)
Phage tail tape measure protein	gi|190570872	82 kDa	5\8				Phage\Viral related proteins	-0.268996				-0.27 (-)	-0.27				-0.27 (-)
phage portal protein, HK97 family	gi|190571056	44 kDa	4\16				Phage\Viral related proteins	-0.130319				-0.13 (-)	-0.14				-0.14 (-)
putative phage related protein	gi|190571675	13 kDa	3\18	3\43	3\39	4\44	Phage\Viral related proteins	0.381679	0.381679	0.381679	0.845039	0.5 (0.23)	0.37	0.37	0.37	0.83	0.48 (0.23)
putative phage related protein	gi|190571679	8 kDa				1\16	Phage\Viral related proteins				-1.00004	-1 (-)				-1	-1 (-)
phage terminase large subunit GpA	gi|190571680	69 kDa	3\8	3\7		5\9	Phage\Viral related proteins	-0.953516	-0.953516		-0.130883	-0.68 (0.47)	-0.95	-0.95		-0.14	-0.68 (0.47)
phage related DNA methylase	gi|190571683	47 kDa	2\5	2\7	6\17	7\17	Phage\Viral related proteins	-1.29905	-1.29905	0.469739	0.717924	-0.35 (1.1)	-1.3	-1.3	0.46	0.71	-0.36 (1.09)
putative phage related protein	gi|190571689	31 kDa	5\36	3\14		3\14	Phage\Viral related proteins	0.508963	-0.313418		-0.313418	-0.04 (0.47)	0.5	-0.32		-0.32	-0.05 (0.47)
Phage major tail sheath protein	gi|190571700	43 kDa	2\7				Phage\Viral related proteins	-1.22788				-1.23 (-)	-1.23				-1.23 (-)
putative phage related protein	gi|190571702	11 kDa			1\18		Phage\Viral related proteins			-1.25441		-1.25 (-)			-1.26		-1.26 (-)
putative phage related protein	gi|190571703	9 kDa	5\63	5\52	5\75	5\59	Phage\Viral related proteins	1.49931	1.49931	1.49931	1.49931	1.5 (0)	1.48	1.48	1.48	1.48	1.48 (0)
phage protein	gi|190571730	41 kDa	3\12				Phage\Viral related proteins	-0.536999				-0.54 (-)	-0.54				-0.54 (-)
prophage P2W3, tail protein D WD0567	gi|42520424	35 kDa	2\6				Phage\Viral related proteins	-1.06322				-1.06 (-)	-1.06				-1.06 (-)
prophage P2W3, tail protein U WD0569	gi|42520426	13 kDa	1\16				Phage\Viral related proteins	-1.38782				-1.39 (-)	-1.39				-1.39 (-)
contractile tail tube protein WD0574	gi|42520431	18 kDa	3\17				Phage\Viral related proteins	0.121302				0.12 (-)	0.11				0.11 (-)
hypothetical protein WD0576	gi|42520432	21 kDa		3\15			Phage\Viral related proteins		-0.0019873			0 (-)		-0.01			-0.01 (-)
hypothetical protein WD0580 (gp15)	gi|42520436	72 kDa	5\14	8\20	4\19	5\10	Phage\Viral related proteins	-0.164932	0.591988	-0.524295	-0.164932	-0.07 (0.47)	-0.17	0.58	-0.53	-0.17	-0.07 (0.47)
hypotehtical protein WD0604	gi|42520457	37 kDa	6\28	3\11	6\29	6\24	Phage\Viral related proteins	0.661007	-0.454902	0.661007	0.661007	0.38 (0.56)	0.65	-0.46	0.65	0.65	0.37 (0.55)
prophage LambdaW1, site-specific recombinase resolvase WD0634	gi|42520484	59 kDa	4\12				Phage\Viral related proteins	-0.364954				-0.36 (-)	-0.37				-0.37 (-)
ankyrin repeat-containing prophage LambdaW1 (WD0637)	gi|42520487	23 kDa	2\14	2\12			Phage\Viral related proteins	-0.727542	-0.727542			-0.73 (0)	-0.73	-0.73			-0.73 (0)
hypothetical protein WD0748	gi|42520590	30 kDa	2\12				Phage\Viral related proteins	-0.939962				-0.94 (-)	-0.94				-0.94 (-)
phage uncharacterized protein WD1016	gi|42520827	56 kDa	3\11				Phage\Viral related proteins	-0.78642				-0.79 (-)	-0.79				-0.79 (-)
Phage tail sheath protein, partial	gi|58697560	34 kDa			4\15	3\10	Phage\Viral related proteins			0.0758575	-0.387283	-0.16 (0.33)			0.07	-0.39	-0.16 (0.32)
conserved hypothetical protein	gi|58697652	17 kDa	2\22				Phage\Viral related proteins	-0.485893				-0.49 (-)	-0.49				-0.49 (-)
conserved hypothetical protein	gi|58698701	13 kDa	1\10				Phage\Viral related proteins	-1.38782				-1.39 (-)	-1.39				-1.39 (-)
conserved hypothetical protein	gi|58698705	9 kDa	1\15				Phage\Viral related proteins	-1.09413				-1.09 (-)	-1.1				-1.1 (-)
gag protein	gi|58698860	51 kDa	4\11				Phage\Viral related proteins	-0.248395				-0.25 (-)	-0.25				-0.25 (-)
putative retrovirus-like env glycoprotein	gi|58698954	45 kDa	2\9				Phage\Viral related proteins	-1.26425				-1.26 (-)	-1.26				-1.26 (-)
envelope protein	gi|58699069	45 kDa	3\11				Phage\Viral related proteins	-0.611457				-0.61 (-)	-0.61				-0.61 (-)
pol protein, partial	gi|58699850	34 kDa	2\9				Phage\Viral related proteins	-1.04004				-1.04 (-)	-1.04				-1.04 (-)
chaperonin GroES, 10 kDa	gi|190570502	10 kDa	7\59	8\71	12\91	9\86	Protein modification/degradation/Chaperones	1.95689	2.17203	2.8253	2.3618	2.33 (0.37)	1.93	2.14	2.79	2.33	2.3 (0.37)
chaperonin GroEL	gi|190570503	59 kDa	40\79	32\60	68\77	70\71	Protein modification/degradation/Chaperones	3.3427	2.98339	4.19712	4.2438	3.69 (0.63)	3.31	2.95	4.16	4.2	3.66 (0.62)
chaperone dnaJ protein	gi|190570672	41 kDa	9\26	7\19	8\26	8\21	Protein modification/degradation/Chaperones	1.23171	0.827107	1.04209	1.04209	1.04 (0.17)	1.21	0.81	1.03	1.03	1.02 (0.16)
ATP-binding subunit ClpB of Clp protease and DnaK/DnaJ chaperones	gi|190570794	95 kDa	25\42	7\11	14\21	22\28	Protein modification/degradation/Chaperones	2.20588	0.155242	1.27184	1.99995	1.41 (0.93)	2.18	0.15	1.26	1.98	1.39 (0.92)
DsbA-like disulfide oxidoreductase	gi|190570933	28 kDa	3\15	5\33			Protein modification/degradation/Chaperones	-0.232032	0.59036			0.18 (0.58)	-0.24	0.58			0.17 (0.58)
heat shock protein GrpE	gi|190570942	21 kDa	2\12	3\36	6\41	9\49	Protein modification/degradation/Chaperones	-0.654819	-0.0019873	1.11404	1.76687	0.56 (1.09)	-0.66	-0.01	1.1	1.74	0.54 (1.08)
peptidyl-prolyl cis-trans isomerse D, putative	gi|190570945	70 kDa	15\31	10\21	11\23	13\21	Protein modification/degradation/Chaperones	1.62683	0.973862	1.12735	1.39638	1.28 (0.29)	1.61	0.96	1.11	1.38	1.27 (0.29)
molecuar chaperone DnaJ	gi|190570961	50 kDa	5\14	2\4	2\5	5\11	Protein modification/degradation/Chaperones	0.126719	-1.34857	-1.34857	0.126719	-0.61 (0.85)	0.12	-1.35	-1.35	0.12	-0.61 (0.85)
trigger factor, putative	gi|190570981	52 kDa	17\38	5\17	12\24	17\32	Protein modification/degradation/Chaperones	2.06575	0.0953557	1.50494	2.06575	1.43 (0.93)	2.04	0.09	1.49	2.04	1.42 (0.92)
ATP-dependent Clp protease proteolytic subunit ClpP	gi|190570982	23 kDa	2\8	2\17	4\27	5\19	Protein modification/degradation/Chaperones	-0.727542	-0.727542	0.388436	0.747701	-0.08 (0.76)	-0.73	-0.73	0.38	0.73	-0.09 (0.76)
ATP-dependent protease ATP-binding subunit ClpX	gi|190570983	47 kDa	9\30	8\25	11\34	13\38	Protein modification/degradation/Chaperones	1.12255	0.932912	1.44563	1.71459	1.3 (0.35)	1.11	0.92	1.43	1.69	1.29 (0.34)
ATP-dependent protease La	gi|190570984	92 kDa	8\13	4\7	15\21	14\21	Protein modification/degradation/Chaperones	0.39601	-0.720549	1.40861	1.29747	0.6 (0.99)	0.39	-0.72	1.39	1.28	0.59 (0.98)
heat shock protein, Hsp20 family	gi|190571022	17 kDa	7\48	9\63	16\66	15\53	Protein modification/degradation/Chaperones	1.53142	1.93611	2.86261	2.75868	2.27 (0.64)	1.51	1.91	2.83	2.73	2.25 (0.64)
NifU domain protein	gi|190571129	21 kDa	5\35	7\53	6\47	4\29	Protein modification/degradation/Chaperones	0.820484	1.36223	1.11404	0.461204	0.94 (0.39)	0.81	1.34	1.1	0.45	0.92 (0.39)
heat shock protein HslV	gi|190571156	20 kDa	6\24	3\25	4\26	5\29	Protein modification/degradation/Chaperones	1.15308	0.0370324	0.500236	0.859524	0.64 (0.48)	1.14	0.03	0.49	0.84	0.62 (0.48)
heat shock protein HtpG (AKA Hsp90)	gi|190571174	73 kDa	17\39	21\40	24\40	26\40	Protein modification/degradation/Chaperones	1.79489	2.1352	2.35025	2.47916	2.19 (0.3)	1.77	2.11	2.33	2.45	2.17 (0.3)
cell division protein FtsH	gi|190571197	67 kDa	9\23	7\21	8\20	11\20	Protein modification/degradation/Chaperones	0.839195	0.434488	0.649522	1.16235	0.77 (0.31)	0.83	0.42	0.64	1.15	0.76 (0.31)
hypothetical protein WP0803 (AKA parvulin-like peptidyl-prolyl isomerase, SurA)	gi|190571205	43 kDa	5\15	5\15	5\14	6\16	Protein modification/degradation/Chaperones	0.247321	0.247321	0.247321	0.540853	0.32 (0.15)	0.24	0.24	0.24	0.53	0.31 (0.15)
thiol-disulfide isomerase, thioredoxin family	gi|190571301	21 kDa	2\10	3\19			Protein modification/degradation/Chaperones	-0.654819	-0.0019873			-0.33 (0.46)	-0.66	-0.01			-0.33 (0.46)
hypothetical protein WP0944	gi|190571339	28 kDa	2\9	2\9	4\17	5\19	Protein modification/degradation/Chaperones	-0.884801	-0.884801	0.231115	0.59036	-0.24 (0.76)	-0.89	-0.89	0.22	0.58	-0.24 (0.76)
protease DO	gi|190571439	53 kDa	14\34	9\31	14\40	14\34	Protein modification/degradation/Chaperones	1.73792	1.02652	1.73792	1.73792	1.56 (0.36)	1.72	1.01	1.72	1.72	1.54 (0.35)
hflC protein	gi|190571440	33 kDa	14\53	11\34	11\34	13\42	Protein modification/degradation/Chaperones	2.11656	1.72831	1.72831	1.99725	1.89 (0.2)	2.09	1.71	1.71	1.97	1.87 (0.19)
hflK protein	gi|190571441	39 kDa	9\36	7\28	7\26	10\33	Protein modification/degradation/Chaperones	1.27169	0.867088	0.867088	1.44131	1.11 (0.29)	1.25	0.85	0.85	1.42	1.1 (0.29)
ATP-dependent Clp protease, ATP-binding subunit ClpA	gi|190571464	86 kDa	5\13		3\5	5\7	Protein modification/degradation/Chaperones	-0.307114		-1.12992	-0.307114	-0.58 (0.48)	-0.31		-1.13	-0.31	-0.58 (0.47)
cytosol aminopeptidase (aka leucyl aminopepptidase and aminopeptidase A)	gi|190571477	56 kDa	12\31	8\20	5\12	8\17	Protein modification/degradation/Chaperones	1.44574	0.792872	0.0360907	0.792872	0.77 (0.58)	1.43	0.78	0.03	0.78	0.75 (0.57)
glutaredoxin-related protein	gi|190571585	12 kDa	4\37	1\11	3\35	4\46	Protein modification/degradation/Chaperones	0.909153	-1.3239	0.445753	0.909153	0.24 (1.06)	0.89	-1.32	0.43	0.89	0.22 (1.05)
Putative Band 7 family membrane protein	gi|190571593	32 kDa	2\13				Protein modification/degradation/Chaperones	-0.991566				-0.99 (-)	-0.99				-0.99 (-)
NifU domain protein (Iron-sulfur cluster scaffold-like proteins)	gi|190571643	14 kDa	1\7		4\29	3\28	Protein modification/degradation/Chaperones	-1.447		0.785694	0.322368	-0.11 (1.18)	-1.45		0.77	0.31	-0.12 (1.17)
co-chaperone Hsc20	gi|190571645	18 kDa	4\35			3\15	Protein modification/degradation/Chaperones	0.584535			0.121302	0.35 (0.33)	0.57			0.11	0.34 (0.33)
chaperone protein HscA	gi|190571646	69 kDa	9\23	8\13	6\15	8\16	Protein modification/degradation/Chaperones	0.815687	0.626009	0.162727	0.626009	0.56 (0.28)	0.8	0.61	0.16	0.61	0.55 (0.28)
AAA ATPase	gi|190571655	49 kDa	3\6				Protein modification/degradation/Chaperones	-0.679579				-0.68 (-)	-0.68				-0.68 (-)
Mg chelatase-related protein	gi|42520564	55 kDa	3\11				Protein modification/degradation/Chaperones	-0.772001				-0.77 (-)	-0.77				-0.77 (-)
cytochrome c-type biogenesis protein CcmH	gi|42520679	14 kDa	1\20				Protein modification/degradation/Chaperones	-1.447				-1.45 (-)	-1.45				-1.45 (-)
chaperone protein dnak (hsp70)	gi|42520750	69 kDa	34\64	30\58	28\48	33\44	Protein modification/degradation/Chaperones	2.95612	2.75456	2.64346	2.90805	2.82 (0.14)	2.93	2.73	2.62	2.88	2.79 (0.14)
Putative glycoprotease	gi|585843713	22 kDa	2\15				Protein modification/degradation/Chaperones	-0.692007				-0.69 (-)	-0.7				-0.7 (-)
hflB protein	gi|58584410	67 kDa	2\7	4\12			Protein modification/degradation/Chaperones	-1.58291	-0.466695			-1.02 (0.79)	-1.58	-0.47			-1.02 (0.78)
heat shock protein HslVU - ATP-dependent protease ATP-binding subunit	gi|58584980	54 kDa	14\31	14\31	8\19	10\23	Protein modification/degradation/Chaperones	1.72299	1.72299	0.82194	1.18123	1.36 (0.44)	1.7	1.7	0.81	1.17	1.35 (0.44)
FKBP-type peptidylprolyl isomerase	gi|58584993	35 kDa	5\21		2\9		Protein modification/degradation/Chaperones	0.411919		-1.06322		-0.33 (1.04)	0.4		-1.06		-0.33 (1.04)
pyridine nucleotide-disulfide oxidoreductase family protein	gi|58696938	35 kDa	2\10			2\10	Protein modification/degradation/Chaperones	-1.06322			-1.06322	-1.06 (0)	-1.06			-1.06	-1.06 (0)
prolyl-tRNA synthetase	gi|190570494	48 kDa	10\36	5\19	9\31	8\24	Ribosome stucture/biogenesis/Translation	1.27535	0.159362	1.10572	0.916084	0.86 (0.49)	1.26	0.15	1.09	0.9	0.85 (0.49)
translation initiation factor IF-1	gi|190570512	9 kDa	1\11	3\33			Ribosome stucture/biogenesis/Translation	-1.09413	0.676171			-0.21 (1.25)	-1.1	0.66			-0.22 (1.24)
peptide chain release factor 1	gi|190570518	41 kDa	8\39	3\12	5\23	9\27	Ribosome stucture/biogenesis/Translation	1.04209	-0.536999	0.285404	1.23171	0.51 (0.81)	1.03	-0.54	0.28	1.21	0.49 (0.8)
GTP-binding protein EngD	gi|190570539	41 kDa	5\23	3\12	5\17	5\15	Ribosome stucture/biogenesis/Translation	0.285404	-0.536999	0.285404	0.285404	0.08 (0.41)	0.28	-0.54	0.28	0.28	0.07 (0.41)
glutamyl-tRNA(Gln) amidotransferase, B subunit	gi|190570557	53 kDa	2\6			5\15	Ribosome stucture/biogenesis/Translation	-1.39521			0.0801231	-0.66 (1.04)	-1.39			0.07	-0.66 (1.04)
methionyl-tRNA synthetase	gi|190570583	59 kDa	6\13		4\10	5\11	Ribosome stucture/biogenesis/Translation	0.287931		-0.364954	-0.00564581	-0.03 (0.33)	0.28		-0.37	-0.01	-0.03 (0.32)
tRNA delta(2)-isopentenylpyrophosphate transferase	gi|190570597	34 kDa	6\25	2\10	3\11	2\7	Ribosome stucture/biogenesis/Translation	0.728618	-1.04004	-0.387283	-1.04004	-0.43 (0.83)	0.72	-1.04	-0.39	-1.04	-0.44 (0.83)
tRNA nucleotidyltransferase/poly(A) polymerase	gi|190570623	47 kDa	2\8		2\9	3\12	Ribosome stucture/biogenesis/Translation	-1.29905		-1.29905	-0.646242	-1.08 (0.38)	-1.3		-1.3	-0.65	-1.08 (0.37)
glutamyl-tRNA synthetase	gi|190570625	52 kDa	7\21	4\13	4\13	5\14	Ribosome stucture/biogenesis/Translation	0.637108	-0.263926	-0.263926	0.0953557	0.05 (0.43)	0.63	-0.27	-0.27	0.09	0.04 (0.42)
glutamyl-tRNA(Gln) amidotransferase, C subunit	gi|190570676	14 kDa	4\36	5\27	3\33	4\42	Ribosome stucture/biogenesis/Translation	0.785694	1.14508	0.322368	0.785694	0.76 (0.34)	0.77	1.13	0.31	0.77	0.74 (0.33)
ribosomal protein S4	gi|190570680	24 kDa	10\40	7\30	11\46	9\38	Ribosome stucture/biogenesis/Translation	1.82962	1.25537	1.98306	1.65999	1.68 (0.31)	1.81	1.24	1.96	1.64	1.66 (0.31)
ribosomal protein L28	gi|190570684	12 kDa	2\17	3\18	2\15	3\23	Ribosome stucture/biogenesis/Translation	-0.207373	0.445753	-0.207373	0.445753	0.12 (0.38)	-0.22	0.43	-0.22	0.43	0.11 (0.37)
aspartyl-tRNA synthetase	gi|190570818	69 kDa	6\13	8\20	10\20	9\17	Ribosome stucture/biogenesis/Translation	0.162727	0.626009	0.985359	0.815687	0.65 (0.35)	0.16	0.61	0.97	0.8	0.64 (0.35)
GTP-binding protein LepA	gi|190570916	67 kDa	4\9	6\12	6\16	7\12	Ribosome stucture/biogenesis/Translation	-0.466695	0.18625	0.18625	0.434488	0.09 (0.39)	-0.47	0.18	0.18	0.42	0.08 (0.38)
SsrA-binding protein	gi|190570927	17 kDa	2\20				Ribosome stucture/biogenesis/Translation	-0.485893				-0.49 (-)	-0.49				-0.49 (-)
tryptophanyl-tRNA synthetase	gi|190570941	37 kDa	2\6	2\7	4\11	6\17	Ribosome stucture/biogenesis/Translation	-1.10767	-1.10767	0.00824226	0.661007	-0.39 (0.87)	-1.11	-1.11	0	0.65	-0.39 (0.87)
ribosomal protein S16	gi|190570944	12 kDa	3\20	4\34	3\31	4\32	Ribosome stucture/biogenesis/Translation	0.445753	0.909153	0.445753	0.909153	0.68 (0.27)	0.43	0.89	0.43	0.89	0.66 (0.27)
dimethyladenosine transferase	gi|190570949	30 kDa	4\21	2\10		3\11	Ribosome stucture/biogenesis/Translation	0.175943	-0.939962		-0.287199	-0.35 (0.56)	0.17	-0.94		-0.29	-0.36 (0.56)
ribosomal protein L7/L12	gi|190570969	14 kDa	2\27	5\40	6\37	8\44	Ribosome stucture/biogenesis/Translation	-0.330655	1.14508	1.43872	1.90204	1.04 (0.96)	-0.34	1.13	1.42	1.88	1.02 (0.96)
ribosomal protein L11	gi|190570972	15 kDa	4\28	4\28	4\27	3\17	Ribosome stucture/biogenesis/Translation	0.730457	0.730457	0.730457	0.267159	0.61 (0.23)	0.72	0.72	0.72	0.26	0.6 (0.23)
ribosomal protein S7	gi|190570977	18 kDa	4\25	6\26	3\25	4\30	Ribosome stucture/biogenesis/Translation	0.584535	1.23742	0.121302	0.584535	0.63 (0.46)	0.57	1.22	0.11	0.57	0.62 (0.46)
ribosomal protein S12	gi|190570978	14 kDa			1\7	1\7	Ribosome stucture/biogenesis/Translation			-1.447	-1.447	-1.45 (0)			-1.45	-1.45	-1.45 (0)
lysyl-tRNA synthetase	gi|190571013	60 kDa	5\14	2\8	9\23	8\18	Ribosome stucture/biogenesis/Translation	-0.0190882	-1.49453	0.927383	0.737726	0.04 (1.1)	-0.03	-1.49	0.91	0.73	0.03 (1.09)
ribosomal protein L13	gi|190571018	18 kDa	3\24	3\23	3\20	8\50	Ribosome stucture/biogenesis/Translation	0.121302	0.121302	0.121302	1.70066	0.52 (0.79)	0.11	0.11	0.11	1.68	0.5 (0.78)
ribosomal protein S9	gi|190571019	16 kDa	4\31	5\41	5\34	6\34	Ribosome stucture/biogenesis/Translation	0.678796	1.03814	1.03814	1.33174	1.02 (0.27)	0.66	1.02	1.02	1.31	1 (0.27)
glutamyl-tRNA synthetase	gi|190571023	51 kDa	3\8		3\9	6\16	Ribosome stucture/biogenesis/Translation	-0.711585		-0.711585	0.404436	-0.34 (0.64)	-0.71		-0.71	0.39	-0.34 (0.64)
phenylalanyl-tRNA synthetase, beta subunit	gi|190571033	87 kDa	6\13	4\9	8\13	10\17	Ribosome stucture/biogenesis/Translation	-0.0226924	-0.675797	0.440693	0.800122	0.14 (0.64)	-0.03	-0.68	0.43	0.79	0.13 (0.63)
ribosomal protein L9	gi|190571061	21 kDa	4\36	2\14	3\18	4\23	Ribosome stucture/biogenesis/Translation	0.461204	-0.654819	-0.0019873	0.461204	0.07 (0.53)	0.45	-0.66	-0.01	0.45	0.06 (0.52)
ribosomal protein S18	gi|190571062	11 kDa	3\22	2\22	2\27	2\27	Ribosome stucture/biogenesis/Translation	0.515421	-0.137771	-0.137771	-0.137771	0.03 (0.33)	0.5	-0.15	-0.15	-0.15	0.01 (0.32)
ribosomal protein S6	gi|190571063	30 kDa	3\14	3\13	4\15	6\23	Ribosome stucture/biogenesis/Translation	-0.287199	-0.287199	0.175943	0.828706	0.11 (0.53)	-0.29	-0.29	0.17	0.81	0.1 (0.52)
ribosomal protein L20	gi|190571067	14 kDa	3\13	2\13	3\19	4\13	Ribosome stucture/biogenesis/Translation	0.322368	-0.330655	0.322368	0.785694	0.27 (0.46)	0.31	-0.34	0.31	0.77	0.26 (0.46)
ribosomal protein L35	gi|190571068	8 kDa	1\10		1\15	1\15	Ribosome stucture/biogenesis/Translation	-1.00004		-1.00004	-1.00004	-1 (0)	-1		-1	-1	-1 (0)
alanyl-tRNA synthetase	gi|190571072	97 kDa	3\8		2\2	5\7	Ribosome stucture/biogenesis/Translation	-1.22638		-1.87957	-0.403467	-1.17 (0.74)	-1.22		-1.87	-0.41	-1.17 (0.73)
ribosomal protein L31	gi|190571077	8 kDa	2\47	2\40	4\71	3\59	Ribosome stucture/biogenesis/Translation	0.117097	0.117097	1.23423	0.770579	0.56 (0.55)	0.11	0.11	1.21	0.75	0.54 (0.54)
histidyl-tRNA synthetase	gi|190571128	46 kDa	6\24	4\12		2\6	Ribosome stucture/biogenesis/Translation	0.486933	-0.165868		-1.28184	-0.32 (0.89)	0.48	-0.17		-1.28	-0.33 (0.89)
leucyl-tRNA synthase	gi|190571143	94 kDa	4\4			3\4	Ribosome stucture/biogenesis/Translation	-0.737775			-1.2012	-0.97 (0.33)	-0.74			-1.2	-0.97 (0.33)
translation elongation factor P	gi|190571182	21 kDa	5\30	5\33	4\24	4\24	Ribosome stucture/biogenesis/Translation	0.820484	0.820484	0.461204	0.461204	0.64 (0.21)	0.81	0.81	0.45	0.45	0.63 (0.21)
ribosomal protein s15	gi|190571230	10 kDa	2\19	5\51	2\23	5\50	Ribosome stucture/biogenesis/Translation	-0.0615139	1.41478	-0.0615139	1.41478	0.68 (0.85)	-0.07	1.39	-0.07	1.39	0.66 (0.85)
polyribonucleotide nucleotidyltransferase (AKA polnucleotide phosphorylase)	gi|190571231	85 kDa	13\22	17\24	28\35	27\29	Ribosome stucture/biogenesis/Translation	1.2413	1.6734	2.47713	2.41855	1.95 (0.6)	1.23	1.65	2.45	2.39	1.93 (0.59)
tyrosyl-tRNA synthetase	gi|190571260	47 kDa	4\16	3\10	3\6	5\13	Ribosome stucture/biogenesis/Translation	-0.183068	-0.646242	-0.646242	0.176197	-0.32 (0.4)	-0.19	-0.65	-0.65	0.17	-0.33 (0.4)
tRNA (guanine-N(1)-)-methyltransferase	gi|190571275	26 kDa				2\9	Ribosome stucture/biogenesis/Translation				-0.825554	-0.83 (-)				-0.83	-0.83 (-)
ribosomal protein L19	gi|190571276	14 kDa	2\14	2\16			Ribosome stucture/biogenesis/Translation	-0.330655	-0.330655			-0.33 (0)	-0.34	-0.34			-0.34 (0)
polypeptide deformylase	gi|190571318	20 kDa	2\11				Ribosome stucture/biogenesis/Translation	-0.615816				-0.62 (-)	-0.62				-0.62 (-)
methionine aminopeptidase, type I	gi|190571320	29 kDa	4\17	2\10	6\29	4\17	Ribosome stucture/biogenesis/Translation	0.203053	-0.912856	0.855819	0.203053	0.09 (0.73)	0.19	-0.91	0.84	0.19	0.08 (0.73)
ribosomal protein L25/general stress protein Ctc	gi|190571325	22 kDa	7\30	4\23	9\43	8\37	Ribosome stucture/biogenesis/Translation	1.325	0.423992	1.72963	1.53999	1.25 (0.58)	1.31	0.41	1.71	1.52	1.24 (0.57)
ribosomal protein S21	gi|190571357	8 kDa		1\20	2\20	2\20	Ribosome stucture/biogenesis/Translation		-1.00004	0.117097	0.117097	-0.26 (0.64)		-1	0.11	0.11	-0.26 (0.64)
ribosomal protein S20	gi|190571374	10 kDa	2\20	1\13	1\13		Ribosome stucture/biogenesis/Translation	-0.0615139	-1.17829	-1.17829		-0.81 (0.64)	-0.07	-1.18	-1.18		-0.81 (0.64)
translation initiation factor IF-3	gi|190571397	19 kDa	4\34	4\26	4\28	4\24	Ribosome stucture/biogenesis/Translation	0.541273	0.541273	0.541273	0.541273	0.54 (0)	0.53	0.53	0.53	0.53	0.53 (0)
tRNA modification GTPase TrmE	gi|190571401	50 kDa	4\9			3\7	Ribosome stucture/biogenesis/Translation	-0.232556			-0.695742	-0.46 (0.33)	-0.24			-0.7	-0.47 (0.33)
ribosomal protein S1	gi|190571429	62 kDa	12\23	10\18	14\23	21\31	Ribosome stucture/biogenesis/Translation	1.36442	1.07084	1.61265	2.26555	1.58 (0.51)	1.35	1.06	1.59	2.24	1.56 (0.5)
glutamyl-tRNA(Gln) amidotransferase, A subunit	gi|190571486	53 kDa	3\9	2\7		2\5	Ribosome stucture/biogenesis/Translation	-0.742362	-1.39521		-1.39521	-1.18 (0.38)	-0.74	-1.39		-1.39	-1.18 (0.37)
glycyl-tRNA synthetase, beta subunit	gi|190571503	80 kDa	15\26	13\23	3\5	8\13	Ribosome stucture/biogenesis/Translation	1.5202	1.28972	-1.07198	0.507759	0.56 (1.17)	1.5	1.27	-1.07	0.5	0.55 (1.16)
glycyl-tRNA synthetase subunit alpha	gi|190571504	32 kDa	2\9	5\22		5\18	Ribosome stucture/biogenesis/Translation	-0.991566	0.483575		0.483575	-0.01 (0.85)	-0.99	0.47		0.47	-0.02 (0.85)
phenylalanyl-tRNA synthetase, alpha subunit	gi|190571516	40 kDa	7\24	4\11	5\18	9\31	Ribosome stucture/biogenesis/Translation	0.846847	-0.0541	0.305148	1.25145	0.59 (0.58)	0.83	-0.06	0.3	1.23	0.58 (0.57)
ribosomal protein L21	gi|190571521	11 kDa	1\13	2\20	1\13		Ribosome stucture/biogenesis/Translation	-1.25441	-0.137771	-1.25441		-0.88 (0.64)	-1.26	-0.15	-1.26		-0.89 (0.64)
ribosomal protein L27	gi|190571522	10 kDa	3\24	1\13	3\39	6\39	Ribosome stucture/biogenesis/Translation	0.591757	-1.17829	0.591757	1.70853	0.43 (1.19)	0.58	-1.18	0.58	1.68	0.41 (1.18)
ribosomal protein S10	gi|190571545	12 kDa	2\19		1\10	3\18	Ribosome stucture/biogenesis/Translation	-0.207373		-1.3239	0.445753	-0.36 (0.89)	-0.22		-1.32	0.43	-0.37 (0.89)
ribosomal protein L3	gi|190571546	26 kDa	4\22	5\31	9\36	11\44	Ribosome stucture/biogenesis/Translation	0.29038	0.649631	1.59594	1.91901	1.11 (0.77)	0.28	0.64	1.58	1.9	1.1 (0.76)
ribosomal protein L4	gi|190571547	23 kDa	3\18	2\15	5\18	4\22	Ribosome stucture/biogenesis/Translation	-0.0747368	-0.727542	0.747701	0.388436	0.08 (0.64)	-0.08	-0.73	0.73	0.38	0.07 (0.63)
ribosomal protein L23	gi|190571548	11 kDa	2\12	3\22	2\21	2\21	Ribosome stucture/biogenesis/Translation	-0.137771	0.515421	-0.137771	-0.137771	0.03 (0.33)	-0.15	0.5	-0.15	-0.15	0.01 (0.32)
ribosomal protein S19	gi|190571550	11 kDa	3\38	3\40	3\30	3\37	Ribosome stucture/biogenesis/Translation	0.515421	0.515421	0.515421	0.515421	0.52 (0)	0.5	0.5	0.5	0.5	0.5 (0)
ribosomal protein L22	gi|190571551	13 kDa	4\24	4\17	2\16	3\16	Ribosome stucture/biogenesis/Translation	0.845039	0.845039	-0.271391	0.381679	0.45 (0.53)	0.83	0.83	-0.28	0.37	0.44 (0.52)
ribosomal protein S3	gi|190571552	23 kDa	3\10	2\7	5\22	6\25	Ribosome stucture/biogenesis/Translation	-0.0747368	-0.727542	0.747701	1.04124	0.25 (0.8)	-0.08	-0.73	0.73	1.02	0.24 (0.8)
ribosomal protein L29	gi|190571554	8 kDa	1\13				Ribosome stucture/biogenesis/Translation	-1.00004				-1 (-)	-1				-1 (-)
ribosomal protein S17	gi|190571555	9 kDa	4\39	3\36	3\42	3\28	Ribosome stucture/biogenesis/Translation	1.13974	0.676171	0.676171	0.676171	0.79 (0.23)	1.12	0.66	0.66	0.66	0.78 (0.23)
ribosomal protein L14	gi|190571556	13 kDa	4\35	6\55	5\48	5\45	Ribosome stucture/biogenesis/Translation	0.845039	1.49811	1.20445	1.20445	1.19 (0.27)	0.83	1.48	1.19	1.19	1.17 (0.27)
ribosomal protein L24	gi|190571557	11 kDa	2\20	2\20	3\34	4\36	Ribosome stucture/biogenesis/Translation	-0.137771	-0.137771	0.515421	0.978869	0.3 (0.54)	-0.15	-0.15	0.5	0.96	0.29 (0.54)
ribosomal protein S8	gi|190571560	15 kDa	3\17	3\21	2\17	4\27	Ribosome stucture/biogenesis/Translation	0.267159	0.267159	-0.385822	0.730457	0.22 (0.46)	0.26	0.26	-0.39	0.72	0.21 (0.46)
ribosomal protein L6	gi|190571561	20 kDa	2\9		2\10	2\16	Ribosome stucture/biogenesis/Translation	-0.615816		-0.615816	-0.615816	-0.62 (0)	-0.62		-0.62	-0.62	-0.62 (0)
ribosomal protein L18	gi|190571562	14 kDa	4\28	3\21	2\20	3\27	Ribosome stucture/biogenesis/Translation	0.785694	0.322368	-0.330655	0.322368	0.27 (0.46)	0.77	0.31	-0.34	0.31	0.26 (0.46)
ribosomal protein S5	gi|190571563	18 kDa	3\19	5\33	5\26	6\26	Ribosome stucture/biogenesis/Translation	0.121302	0.943846	0.943846	1.23742	0.81 (0.48)	0.11	0.93	0.93	1.22	0.8 (0.48)
ribosomal protein L15	gi|190571564	17 kDa	2\15	4\36	2\15	3\17	Ribosome stucture/biogenesis/Translation	-0.485893	0.630275	-0.485893	0.167024	-0.04 (0.54)	-0.49	0.62	-0.49	0.16	-0.05 (0.54)
ribosomal protein S13	gi|190571567	14 kDa	3\15	2\8	3\16	4\23	Ribosome stucture/biogenesis/Translation	0.322368	-0.330655	0.322368	0.785694	0.27 (0.46)	0.31	-0.34	0.31	0.77	0.26 (0.46)
ribosomal protein S11	gi|190571568	14 kDa	2\18	2\18	1\9	2\18	Ribosome stucture/biogenesis/Translation	-0.330655	-0.330655	-1.447	-0.330655	-0.61 (0.56)	-0.34	-0.34	-1.45	-0.34	-0.61 (0.55)
ribosomal protein L17	gi|190571570	16 kDa	2\26	3\28	4\32	2\23	Ribosome stucture/biogenesis/Translation	-0.437423	0.215523	0.678796	-0.437423	0 (0.54)	-0.44	0.2	0.66	-0.44	0 (0.54)
arginyl-tRNA synthetase	gi|190571604	64 kDa	14\31	9\21	14\29	16\29	Ribosome stucture/biogenesis/Translation	1.58729	0.875805	1.58729	1.80232	1.46 (0.4)	1.57	0.86	1.57	1.78	1.45 (0.4)
ribosomal protein S2	gi|190571619	30 kDa	6\20	5\19	11\39	11\39	Ribosome stucture/biogenesis/Translation	0.828706	0.535185	1.80453	1.80453	1.24 (0.66)	0.81	0.52	1.78	1.78	1.23 (0.65)
translation elongation factor Ts	gi|190571620	31 kDa	11\44	4\19	10\46	15\53	Ribosome stucture/biogenesis/Translation	1.77831	0.149723	1.62487	2.27763	1.46 (0.92)	1.76	0.14	1.6	2.25	1.44 (0.91)
ribosome recycling factor	gi|190571622	21 kDa	8\43	6\36	10\58	8\51	Ribosome stucture/biogenesis/Translation	1.57723	1.11404	1.93651	1.57723	1.55 (0.34)	1.56	1.1	1.91	1.56	1.53 (0.33)
translation initiation factor IF-2	gi|190571749	86 kDa	20\35	11\19	14\19	20\28	Ribosome stucture/biogenesis/Translation	1.92584	0.962881	1.35133	1.92584	1.54 (0.47)	1.91	0.95	1.34	1.91	1.52 (0.47)
ribosomal protein L1	gi|42519939	24 kDa	2\11	3\16	2\11		Ribosome stucture/biogenesis/Translation	-0.761565	-0.10877	-0.761565		-0.54 (0.38)	-0.76	-0.12	-0.76		-0.55 (0.37)
ribosomal protein L10	gi|42519940	19 kDa	6\35	4\24	2\12	3\12	Ribosome stucture/biogenesis/Translation	1.19414	0.541273	-0.574811	0.0780563	0.31 (0.75)	1.18	0.53	-0.58	0.07	0.3 (0.74)
(dimethylallyl)adenosine tRNA methylthiotransferase	gi|42520296	50 kDa	2\8		2\5		Ribosome stucture/biogenesis/Translation	-1.34857		-1.34857		-1.35 (0)	-1.35		-1.35		-1.35 (0)
ribosomal protein L5	gi|42520518	20 kDa	2\11	3\20	5\25	6\29	Ribosome stucture/biogenesis/Translation	-0.615816	0.0370324	0.859524	1.15308	0.36 (0.8)	-0.62	0.03	0.84	1.14	0.35 (0.8)
ribosomal protein L16	gi|42520523	15 kDa	3\30	3\18	3\18	3\18	Ribosome stucture/biogenesis/Translation	0.267159	0.267159	0.267159	0.267159	0.27 (0)	0.26	0.26	0.26	0.26	0.26 (0)
ribosomal protein L2	gi|42520527	30 kDa	6\22	3\10	3\12	4\15	Ribosome stucture/biogenesis/Translation	0.828706	-0.287199	-0.287199	0.175943	0.11 (0.53)	0.81	-0.29	-0.29	0.17	0.1 (0.52)
translation elongation factor Tu	gi|42520532	43 kDa	19\64	16\44	35\73	33\77	Ribosome stucture/biogenesis/Translation	2.39663	2.11996	3.38018	3.28545	2.8 (0.63)	2.37	2.1	3.35	3.25	2.77 (0.63)
ribosomal protein L33	gi|42520752	8 kDa	1\11		2\23	2\23	Ribosome stucture/biogenesis/Translation	-1.00004		0.117097	0.117097	-0.26 (0.64)	-1		0.11	0.11	-0.26 (0.64)
threonyl-tRNA synthetase	gi|42520791	72 kDa	12\25	9\18	8\15	11\20	Ribosome stucture/biogenesis/Translation	1.24497	0.781672	0.591988	1.10484	0.93 (0.3)	1.23	0.77	0.58	1.09	0.92 (0.3)
ribosomal binding factor A	gi|42521110	13 kDa	2\20				Ribosome stucture/biogenesis/Translation	-0.271391				-0.27 (-)	-0.28				-0.28 (-)
translation elongation factor G	gi|42529934	76 kDa	26\50	12\20	19\31	20\31	Ribosome stucture/biogenesis/Translation	2.44703	1.20178	1.94187	2.02448	1.9 (0.52)	2.42	1.19	1.92	2	1.88 (0.51)
peptidyl-tRNA hydrolase	gi|58584354	20 kDa		2\19			Ribosome stucture/biogenesis/Translation		-0.615816			-0.62 (-)		-0.62			-0.62 (-)
ribosomal large subunit pseudouridine synthase C	gi|58584466	34 kDa	7\26	2\7			Ribosome stucture/biogenesis/Translation	0.976786	-1.04004			-0.03 (1.43)	0.96	-1.04			-0.04 (1.42)
methylase of polypeptide chain release factor	gi|58584543	36 kDa	2\9				Ribosome stucture/biogenesis/Translation	-1.08575				-1.09 (-)	-1.09				-1.09 (-)
protein chain release factor B	gi|58584553	38 kDa	6\26	2\10			Ribosome stucture/biogenesis/Translation	0.639685	-1.129			-0.24 (1.25)	0.63	-1.13			-0.25 (1.24)
ribosomal protein S14	gi|58584586	12 kDa	2\29		1\13		Ribosome stucture/biogenesis/Translation	-0.207373		-1.3239		-0.77 (0.79)	-0.22		-1.32		-0.77 (0.78)
isoleucyl-tRNA synthetase	gi|58584620	123 kDa	12\18		4\5	7\9	Ribosome stucture/biogenesis/Translation	0.817116		-0.953259	-0.051458	-0.06 (0.89)	0.81		-0.95	-0.06	-0.07 (0.88)
tRNA-dihydrouridine synthase	gi|58584719	34 kDa	2\11				Ribosome stucture/biogenesis/Translation	-1.04004				-1.04 (-)	-1.04				-1.04 (-)
seryl-tRNA synthetase	gi|58584721	49 kDa	10\24	4\16	3\9	7\22	Ribosome stucture/biogenesis/Translation	1.25887	-0.216397	-0.679579	0.684611	0.26 (0.87)	1.24	-0.22	-0.68	0.67	0.25 (0.87)
23S rRNA methylase	gi|58584834	25 kDa	3\19	2\15		2\13	Ribosome stucture/biogenesis/Translation	-0.141412	-0.794199		-0.794199	-0.58 (0.38)	-0.15	-0.8		-0.8	-0.58 (0.37)
queuine tRNA-ribosyltransferase	gi|58584850	45 kDa	2\7	2\9			Ribosome stucture/biogenesis/Translation	-1.26425	-1.26425			-1.26 (0)	-1.26	-1.26			-1.26 (0)
cysteinyl-tRNA synthetase	gi|58584937	50 kDa	2\5				Ribosome stucture/biogenesis/Translation	-1.34857				-1.35 (-)	-1.35				-1.35 (-)
valyl-tRNA synthetase	gi|58585043	99 kDa	10\11	2\3	5\7	8\10	Ribosome stucture/biogenesis/Translation	0.696849	-1.89595	-0.419807	0.337366	-0.32 (1.15)	0.69	-1.89	-0.42	0.33	-0.32 (1.14)
probable dioxygenase	gi|190570585	52 kDa	6\18		4\11	6\15	Secondary metabolite synthesis/catabolism	0.388911		-0.263926	0.388911	0.17 (0.38)	0.38		-0.27	0.38	0.16 (0.37)
4-diphosphocytidyl-2C-methyl-D-erythritol kinase	gi|190570632	32 kDa	5\22	5\23	3\15	4\20	Secondary metabolite synthesis/catabolism	0.483575	0.483575	-0.338805	0.124335	0.19 (0.39)	0.47	0.47	-0.34	0.12	0.18 (0.39)
4-hydroxy-3-methylbut-2-en-1-yl diphosphate synthase	gi|190570649	47 kDa	5\18	5\15	3\11	3\9	Secondary metabolite synthesis/catabolism	0.176197	0.176197	-0.646242	-0.646242	-0.24 (0.47)	0.17	0.17	-0.65	-0.65	-0.24 (0.47)
octaprenyl-diphosphate synthase	gi|190570943	37 kDa	2\12	3\16	2\9	2\9	Secondary metabolite synthesis/catabolism	-1.10767	-0.454902	-1.10767	-1.10767	-0.94 (0.33)	-1.11	-0.46	-1.11	-1.11	-0.94 (0.32)
geranyltranstransferase	gi|190571159	28 kDa				2\7	Secondary metabolite synthesis/catabolism				-0.884801	-0.88 (-)				-0.89	-0.89 (-)
isoprenoid biosynthesis protein with amidotransferase-like domain	gi|190571210	26 kDa	9\44	5\25	8\44	9\43	Secondary metabolite synthesis/catabolism	1.59594	0.649631	1.40631	1.59594	1.31 (0.45)	1.58	0.64	1.39	1.58	1.29 (0.45)
nitroreductase family protein	gi|190571352	22 kDa		2\14		3\18	Secondary metabolite synthesis/catabolism		-0.692007		-0.0391897	-0.37 (0.46)		-0.7		-0.05	-0.37 (0.46)
4-hydroxy-3-methylbut-2-enyl diphosphate reductase (aka LytB penicillin tolerance)	gi|58584307	34 kDa	3\12	3\10		6\25	Secondary metabolite synthesis/catabolism	-0.387283	-0.387283		0.728618	-0.02 (0.64)	-0.39	-0.39		0.72	-0.02 (0.64)
protocatechuate 3,4-dioxygenase subunit beta	gi|58584888	21 kDa	2\13				Secondary metabolite synthesis/catabolism	-0.654819				-0.65 (-)	-0.66				-0.66 (-)
GTP-binding protein TypA	gi|190570624	67 kDa	14\33	12\24	15\25	12\24	Signal transduction	1.5507	1.30247	1.66181	1.30247	1.45 (0.18)	1.53	1.29	1.64	1.29	1.44 (0.18)
Putative dnaK suppressor	gi|190570647	15 kDa	3\34		2\22		Signal transduction	0.267159		-0.385822		-0.06 (0.46)	0.26		-0.39		-0.07 (0.46)
response regulator PleD	gi|190570797	52 kDa	6\18		3\8	4\11	Signal transduction	0.388911		-0.727121	-0.263926	-0.2 (0.56)	0.38		-0.73	-0.27	-0.21 (0.56)
two component transcriptional regulator, CtrA	gi|190570997	29 kDa	9\44	8\40	13\57	13\45	Signal transduction	1.50858	1.31896	2.10059	2.10059	1.76 (0.4)	1.49	1.3	2.08	2.08	1.74 (0.4)
sensor histidine kinase	gi|190571186	55 kDa	8\23			2\5	Signal transduction	0.807274			-1.42486	-0.31 (1.58)	0.79			-1.42	-0.31 (1.57)
histidine kinase and receiver domain -membrane signal transduction	gi|190571360	93 kDa	5\9		2\3	2\3	Signal transduction	-0.369752		-1.84578	-1.84578	-1.35 (0.85)	-0.37		-1.84	-1.84	-1.35 (0.85)
bolA protein	gi|42520749	11 kDa		1\18		1\18	Signal transduction		-1.25441		-1.25441	-1.25 (0)		-1.26		-1.26	-1.26 (0)
Putative ribonuclease D	gi|190570587	46 kDa	8\30		2\5	3\9	Transcription/Post-transcriptional modification	0.950103		-1.28184	-0.629038	-0.32 (1.15)	0.94		-1.28	-0.63	-0.33 (1.14)
ribonuclease, Rne/Rng family protein	gi|190570603	66 kDa	16\30	15\26	4\8	12\18	Transcription/Post-transcriptional modification	1.77775	1.67382	-0.454661	1.31448	1.08 (1.04)	1.76	1.65	-0.46	1.3	1.06 (1.03)
metallo-beta-lactamase family protein	gi|190570673	60 kDa	18\36	11\26	20\44	21\46	Transcription/Post-transcriptional modification	2.04351	1.25051	2.21316	2.29173	1.95 (0.48)	2.02	1.23	2.19	2.27	1.93 (0.47)
Putative XRE family transcriptional regulator	gi|190570687	35 kDa	3\12				Transcription/Post-transcriptional modification	-0.410464				-0.41 (-)	-0.42				-0.42 (-)
Putative XRE family transcriptional regulator	gi|190570721	35 kDa	3\15				Transcription/Post-transcriptional modification	-0.410464				-0.41 (-)	-0.42				-0.42 (-)
Putative transcriptional regulator	gi|190570881	38 kDa			2\8		Transcription/Post-transcriptional modification			-1.129		-1.13 (-)			-1.13		-1.13 (-)
transcription termination factor Rho	gi|190570947	52 kDa	19\46	7\20	18\43	22\46	Transcription/Post-transcriptional modification	2.24483	0.637108	2.15778	2.48088	1.88 (0.84)	2.22	0.63	2.13	2.45	1.86 (0.83)
DNA-directed RNA polymerase, beta/beta' subunits	gi|190570968	319 kDa	56\30		83\34	94\35	Transcription/Post-transcriptional modification	2.54153		3.17684	3.37777	3.03 (0.44)	2.52		3.15	3.35	3.01 (0.43)
transcription antiterminator	gi|190570973	33 kDa	3\13	3\12	4\17	5\22	Transcription/Post-transcriptional modification	-0.363411	-0.363411	0.099729	0.458969	-0.04 (0.4)	-0.37	-0.37	0.09	0.45	-0.05 (0.4)
hypothetical protein WPa_0581	gi|190570993	45 kDa	2\9	2\8			Transcription/Post-transcriptional modification	-1.26425	-1.26425			-1.26 (0)	-1.26	-1.26			-1.26 (0)
glucose-inhibited division protein A	gi|190571050	76 kDa	5\14				Transcription/Post-transcriptional modification	-0.208191				-0.21 (-)	-0.21				-0.21 (-)
ribonuclease III	gi|190571105	26 kDa	3\14	2\16	7\39	4\14	Transcription/Post-transcriptional modification	-0.172774	-0.825554	1.19133	0.29038	0.12 (0.85)	-0.18	-0.83	1.17	0.28	0.11 (0.84)
Putative transcriptional regulator (T4SS)	gi|190571445	11 kDa	2\28	2\29	4\33	3\33	Transcription/Post-transcriptional modification	-0.137771	-0.137771	0.978869	0.515421	0.3 (0.54)	-0.15	-0.15	0.96	0.5	0.29 (0.54)
DNA-directed RNA polymerase subunit omega	gi|190571446	15 kDa	4\37	5\38	6\40	5\35	Transcription/Post-transcriptional modification	0.730457	1.08982	1.38344	1.08982	1.07 (0.27)	0.72	1.07	1.36	1.07	1.06 (0.27)
ATP-dependent DNA/RNA helicase, DeaD/DeaH box family	gi|190571463	46 kDa	7\23	5\17	3\9	4\12	Transcription/Post-transcriptional modification	0.735117	0.193394	-0.629038	-0.165868	0.03 (0.58)	0.72	0.18	-0.63	-0.17	0.03 (0.57)
Putative transcriptional activator, tenA family	gi|190571524	26 kDa	4\17	2\14		2\12	Transcription/Post-transcriptional modification	0.29038	-0.825554		-0.825554	-0.45 (0.64)	0.28	-0.83		-0.83	-0.46 (0.64)
DNA-directed RNA polymerase, alpha subunit	gi|190571569	39 kDa	4\9	4\13	3\13	4\14	Transcription/Post-transcriptional modification	-0.0338543	-0.0338543	-0.497003	-0.0338543	-0.15 (0.23)	-0.04	-0.04	-0.5	-0.04	-0.16 (0.23)
transcription elongation factor GreA	gi|190571574	18 kDa	7\53	6\42	8\52	7\52	Transcription/Post-transcriptional modification	1.48564	1.23742	1.70066	1.48564	1.48 (0.19)	1.46	1.22	1.68	1.46	1.46 (0.19)
transcription elongation factor NusA	gi|190571750	57 kDa	8\16	9\20	11\26	11\22	Transcription/Post-transcriptional modification	0.778724	0.968376	1.29149	1.29149	1.08 (0.25)	0.77	0.95	1.27	1.27	1.07 (0.25)
hypothetical protein WD0033	gi|42519950	47 kDa	2\6				Transcription/Post-transcriptional modification	-1.29905				-1.3 (-)	-1.3				-1.3 (-)
Putative XRE family transcriptional regulator	gi|42520148	35 kDa				2\6	Transcription/Post-transcriptional modification				-1.06322	-1.06 (-)				-1.06	-1.06 (-)
Putative XRE family transcriptional regulator	gi|42520477	34 kDa	2\8				Transcription/Post-transcriptional modification	-1.04004				-1.04 (-)	-1.04				-1.04 (-)
RNA polymerase sigma factor RpoD	gi|42521092	73 kDa	11\19	7\14	7\15	15\22	Transcription/Post-transcriptional modification	1.09382	0.365913	0.365913	1.59332	0.85 (0.6)	1.08	0.36	0.36	1.57	0.84 (0.6)
TrmH family RNA methyltransferase	gi|58584746	28 kDa	4\23	2\15		2\11	Transcription/Post-transcriptional modification	0.231115	-0.884801		-0.884801	-0.51 (0.64)	0.22	-0.89		-0.89	-0.52 (0.64)
ribonuclease D	gi|58584866	24 kDa	7\47	2\14		4\27	Transcription/Post-transcriptional modification	1.25537	-0.761565		0.354396	0.28 (1.01)	1.24	-0.76		0.34	0.27 (1)
RNase P protein component	gi|58584949	14 kDa	2\22				Transcription/Post-transcriptional modification	-0.330655				-0.33 (-)	-0.34				-0.34 (-)
cold shock protein	gi|58584964	10 kDa	3\39	2\19	2\27	2\27	Transcription/Post-transcriptional modification	0.591757	-0.0615139	-0.0615139	-0.0615139	0.1 (0.33)	0.58	-0.07	-0.07	-0.07	0.09 (0.32)
Putative transcriptional regulator MerR family	gi|58699047	13 kDa	2\24		1\12		Transcription/Post-transcriptional modification	-0.271391		-1.38782		-0.83 (0.79)	-0.28		-1.39		-0.83 (0.78)
transcriptional regulator	gi|58699289	14 kDa	1\7				Transcription/Post-transcriptional modification	-1.447				-1.45 (-)	-1.45				-1.45 (-)
ABC transporter, permease/ATP-binding protein WD0616	gi|42520468	67 kDa	1\2			1\2	Transporter						-2.68			-2.68	-2.68 (0)
phosphate ABC transporter, ATP-binding protein	gi|190570575	28 kDa	4\18	4\24	4\22	7\34	Transporters	0.231115	0.231115	0.231115	1.13206	0.46 (0.45)	0.22	0.22	0.22	1.12	0.44 (0.45)
Cation ABC transporter ATP-binding protein	gi|190570608	26 kDa	4\21	7\37			Transporters	0.29038	1.19133			0.74 (0.64)	0.28	1.17			0.73 (0.63)
major facilitator family transporter	gi|190570816	46 kDa	2\9				Transporters	-1.28184				-1.28 (-)	-1.28				-1.28 (-)
putative monovalent cation/H+ antiporter subunit E	gi|190570925	19 kDa	2\16				Transporters	-0.574811				-0.57 (-)	-0.58				-0.58 (-)
periplasmic divalent cation tolerance protein	gi|190570957	13 kDa	4\44		2\26	3\37	Transporters	0.845039		-0.271391	0.381679	0.32 (0.56)	0.83		-0.28	0.37	0.31 (0.56)
iron compound ABC transporter, periplasmic iron compound-binding protein	gi|190571080	38 kDa	12\39	11\36	13\47	15\43	Transporters	1.7556	1.61552	1.88446	2.11484	1.84 (0.21)	1.73	1.6	1.86	2.09	1.82 (0.21)
ABC transporter ATP-binding protein	gi|190571224	24 kDa	2\14				Transporters	-0.761565				-0.76 (-)	-0.76				-0.76 (-)
Major facilitator superfamily protein	gi|190571237	46 kDa	4\12			2\6	Transporters	-0.165868			-1.28184	-0.72 (0.79)	-0.17			-1.28	-0.73 (0.78)
CBS domain protein	gi|190571244	31 kDa				2\8	Transporters				-0.966179	-0.97 (-)				-0.97	-0.97 (-)
phosphate ABC transporter permease	gi|190571278	46 kDa	3\11		2\6	2\6	Transporters	-0.629038		-1.28184	-1.28184	-1.06 (0.38)	-0.63		-1.28	-1.28	-1.06 (0.37)
glutathione-regulated potassium-efflux system protein	gi|190571300	62 kDa				3\5	Transporters				-0.86788	-0.87 (-)				-0.87	-0.87 (-)
ABC transporter ATP-binding protein	gi|190571417	26 kDa	2\12				Transporters	-0.825554				-0.83 (-)	-0.83				-0.83 (-)
sodium/alanine symporter family protein	gi|190571493	53 kDa	2\8		2\7	3\9	Transporters	-1.39521		-1.39521	-0.742362	-1.18 (0.38)	-1.39		-1.39	-0.74	-1.18 (0.37)
efflux transporter, RND family, MFP subunit	gi|190571583	40 kDa	5\18				Transporters	0.305148				0.31 (-)	0.3				0.3 (-)
ABC transporter permease	gi|190571600	63 kDa				2\4	Transporters				-1.5336	-1.53 (-)				-1.53	-1.53 (-)
phosphate ABC transporter, periplasmic phosphate-binding protein	gi|190571623	39 kDa	8\35	5\21	2\7	5\18	Transporters	1.08206	0.325391	-1.14977	0.325391	0.15 (0.93)	1.07	0.32	-1.15	0.32	0.14 (0.93)
magnesium transporter	gi|190571742	51 kDa			2\5	2\4	Transporters			-1.36442	-1.36442	-1.36 (0)			-1.36	-1.36	-1.36 (0)
sodium/glutamate symporter family protein	gi|42520124	44 kDa			2\8		Transporters			-1.24627		-1.25 (-)			-1.24		-1.24 (-)
multidrug resistance protein D	gi|42521113	114 kDa	3\4				Transporters	-1.35588				-1.36 (-)	-1.35				-1.35 (-)
Mg2+/Co2+ transporter	gi|58584331	49 kDa	3\9				Transporters	-0.679579				-0.68 (-)	-0.68				-0.68 (-)
cation efflux family protein	gi|58698457	36 kDa	2\10				Transporters	-1.08575				-1.09 (-)	-1.09				-1.09 (-)

## Sheet: Univariable Model
Number of Observations Read	1984
Number of Observations Used	1984
Analysis of Variance
Source	DF	Sum of	Mean	F Value	Pr > F
		Squares	Square
Model	1	221.85	221.85	565.94	<.0001
Error	1982	776.945	0.392
Corrected Total	1983	998.795
Root MSE	0.6261	R-Square	0.2221
Dependent Mean	1.32685	Adj R-Sq	0.2217
Coeff Var	47.1869
Parameter Estimates
Variable	DF	Parameter	Standard	t Value	Pr > |t|
		Estimate	Error
Intercept	1	-0.40247	0.07404	-5.44	<.0001
LogMW	1	0.4953	0.02082	23.79	<.0001
LogPeptides = -0.40247 + 0.4953 * LogMW

## Sheet: Multivariable Model
Number of Observations Read	1984
Number of Observations Used	1984
Analysis of Variance
Source	DF	Sum of	Mean	F Value	Pr > F
		Squares	Square
Model	23	339.062	14.7418	43.8	<.0001			LogPeptides = -0.70667 + 0.47125 * logMW + Run + Class
Error	1960	659.733	0.3366
Corrected Total	1983	998.795
Root MSE	0.58017	R-Square	0.3395
Dependent Mean	1.32685	Adj R-Sq	0.3317
Coeff Var	43.7254
Parameter Estimates
Variable	DF	Parameter	Standard	t Value	Pr > |t|
		Estimate	Error
Intercept	1	-0.70667	0.07588	-9.31	<.0001
LogMW	1	0.47125	0.02047	23.02	<.0001
Run2	1	-0.09334	0.0365	-2.56	0.0106
Run3	1	0.03153	0.03668	0.86	0.3901
Run4	1	0.16807	0.03504	4.8	<.0001
Class2	1	0.39455	0.08014	4.92	<.0001
Class3	1	0.37077	0.09444	3.93	<.0001
Class4	1	0.35028	0.06497	5.39	<.0001
Class5	1	0.49313	0.10752	4.59	<.0001
Class6	1	0.19452	0.07673	2.54	0.0113
Class7	1	0.19042	0.05725	3.33	0.0009
Class8	1	0.47455	0.06159	7.7	<.0001
Class9	1	0.33381	0.06987	4.78	<.0001
Class10	1	0.29776	0.18718	1.59	0.1118
Class11	1	0.26914	0.09459	2.85	0.0045
Class12	1	0.35037	0.07174	4.88	<.0001
Class13	1	0.39239	0.06607	5.94	<.0001
Class14	1	0.16594	0.07903	2.1	0.0359
Class15	1	0.89678	0.06362	14.1	<.0001
Class16	1	0.52326	0.04801	10.9	<.0001
Class17	1	0.33542	0.11968	2.8	0.0051
Class18	1	0.49755	0.1351	3.68	0.0002
Class19	1	0.61817	0.07456	8.29	<.0001
Class20	1	0.11379	0.09785	1.16	0.245
