# Supplementary material for: The Wolbachia WO bacteriophage proteome in the Aedes albopictus C/wStr1 cell line: evidence for lytic activity?
Source: In Vitro Cell Dev Biol Anim. 2015 Oct 1;52:77–88. doi: 10.1007/s11626-015-9949-0 (PMC4701759; doi:10.1007/s11626-015-9949-0)
Supplement: Supplementary file 4 — Results of Univariable and Multivariable Analyses after log transformation of the outcome, Peptide Count, and predictor, Molecular Weight. This table reports results for the original (Baldridge et al. 2014), and refined searches of the LC-MS/MS data sets D, E, F and G. See tabs at bottom: Sheet 1 reports mean SR values for all proteins in the original and refined searches in columns M and R. Runs 1, 2, 3 and 4 correspond to MS data sets D, E, F and G, respectively; Univariable Model and Multivariable Model (adjusted for functional class and MS Dataset) for results of tests of association. Proteins encoded by cloned genes from B wStr reported in this manuscript (WD0611 – WD0620 homologs) are in blue font and the ♦ symbols below and above the corresponding arrowheads in Fig. 2 indicate unique peptides identified in the original and refined searches of the MS data sets, respectively. Proteins encoded by cloned genes from B wStr reported in a previous refined search (Baldridge et al., submitted Archs Microbiol) are highlighted in yellow. (XLSX 24 kb) [file 11626_2015_9949_MOESM4_ESM.xlsx]

## Sheet: Sheet1
			PeptideCount\ % coverage
Protein	Locus tag	Mass	MS-D	MS-E	MS-F	MS-G	RAL	Function	Comments
WO-MelA: WD0261-WD0288 10 of 27 proteins	0.37
prophage LambdaW1, DNA methylase	WD0263	47 kDa	2\5	1\4			0.75	DNA modification	88% identity with WD0594 below; 1 shared and 1 unique peptide each
hypothetical protein	WD0267	15 kDa	3\29				0.75	Unknown
hypothetical protein	WD0273	13 kDa				1\11	0.25	Head assembly	Bacteriophage lambda head decoration protein D; pfam02924
hypothetical protein	WD0274	37 kDa		1\5			0.25	Head module	Phage major capsid protein E; pfam03864
hypothetical protein	WD0277	5 kDa		1\45			0.25	Unknown	conserved hypothetical protein, truncation
prophage LambdaW5, minor tail protein Z	WD0278	19 kDa	1\7				0.25	Baseplate module
hypothetical protein	WD0284	47 kDa	1\3				0.25	Baseplate module	Phage tail protein (Tail_P2_I); cl01817
ankyrin repeat-containing prophage LambdaW1	WD0286	22 kDa	1\9	1\7			0.5	Ankyrin repeat	Ankyrin repeats (3 copies); pfam12796
hypothetical protein	WD0287	16 kDa	1\6				0.25	Unknown	Protein of unknown function (DUF2924); pfam11149
prophage LambdaW1, site-specific recombinase resolvase	WD0288	58 kDa	2\5				0.5	Phage integration
							X = 0.40
WO-MelB1: WD0565-WD0610 26 of 45 proteins	0.58								30 of 57 total WOMelB1 and B2 phage proteins = 53% ; 39 of 67 including phage-related WD0611-0620 = 58%
patatin family protein	WD0565	34 kDa	1\6				0.25	Virulence	cl11396: Patatin_and_cPLA2 Superfamily
ankyrin repeat-containing protein	WD0566	20 kDa			1\9	1\9	0.5	Ankyrin repeat
prophage P2W3, tail protein D	WD0567	35 kDa	2\6				0.5	Tail module
prophage P2W3, tail protein U	WD0569	13 kDa	1\16				0.25	Tail module
prophage P2W3, tail tape measure protein	WD0570	75 kDa	1\2				0.25	Tail module
Mu-like prophage FluMu protein gp41; pfam10109	WD0572	9 kDa	4\36	5\52	4\59	5\59	4.5	Unknown	98% sequence identity with WPa_1331
hypothetical protein	WD0573	8 kDa			1\33	1\33	0.5	Head module	Bacteriophage lambda head decoration protein D; pfam02924
contractile tail tube protein	WD0574	18 kDa	2\10	1\3			0.75	Tail module
hypothetical protein	WD0576	21 kDa		3\15	1\8	1\5	1.25	Unknown
hypothetical protein	WD0577	50 kDa	2\8				0.5	Unknown	cl00279: APP_MetAP; aminopeptidase P, aminopeptidase M, and prolidase. Also known as metallopeptidase family M24
hypothetical protein	WD0579	43 kDa	2\5				0.5	Virulence	gp15 homology to VrlC from Dichelobacter nodosus.
hypothetical protein	WD0580	72 kDa	5\14	8\20	2\6	5\10	5	Virulence	gp15 homology to VrlC from Dichelobacter nodosus; possible T4SS effector protein
hypothetical protein	WD0581	26 kDa	1\6				0.25	Unknown
repA	WD0582	76 kDa	1\2				0.25	Replication
hypothetical protein	WD0583	25 kDa	1\7		1\7	1\7	0.75	Unknown	AAA domain; pfam13481; AAA_25, ABC_ATP-binding cassette transporter nucleotide-binding domain
hypothetical protein	WD0585	19 kDa	2\13				0.5	Replication
hypothetical protein	WD0586	10 kDA	1\23				0.25	Unknown
hypothetical protein	WD0589	22 kDa	1\12				0.25	Unknown	AAA domain; pfam13481; AAA_25, ABC_ATP-binding cassette transporter nucleotide-binding domain
hypothetical protein	WD0590	30 kDa			1\11	1\11	0.5	Unknown	AAA domain; pfam13479; AAA_24
prophage LambdaW4 DNA methylase	WD0594	47 kDa	2\5	1\3	1\9	1\9	1.25	DNA modification	88% identity with WD0263 above; 1 shared and 1 unique peptide each
hypothetical protein	WD0595	18 kDA	4\26	2\13			1.5	Unknown
prophage LambdaW4, terminase large subunit	WD0597	69 kDa	3\8	3\7			1.5	Head module
prophage LambdaW4, minor capsid protein C	WD0602	39 kDa	1\3				0.25	Head module
Phage major capsid protein E	WD0604	37 kDa	5\17	3\11	6\29	6\24	5	Head module
regulatory protein RepA	WD0609	81 kDa	1\1				0.25	Replication
SNF2 family helicase	WD0610	135 kDa	1\1				0.25	DNA modification
							X = 0.88
WD0611-0620 phage-related 9 of 10 proteins	0.9								WD0612-0618 homologs occur on rickettsial plasmids
UDP-N-acetylglucosamine pyrophosphorylase	WD0611	28 kDa	2\9				0.25	Cell envelope
NAD-dependent epimerase/dehydratase	WD0612	90 kDa	4\12		4\12	3\12	2.75	Carbohyd. Metab.
glycosyl transferase (group 1) moaA/nifB/pqqE family	WD0613	90 kDa	7\10	3\5	8\11	7\9	5.75	Cell envelope
hypothetical with O-methyltransferase	WD0614	65 kDa	5\14	2\6		3\7	2	Unknown
hypothetical with phytanoyl-CoA dioxygenase domain	WD0615	37 kDa	3\12	3\11		3\12	2.25	General Function
ABC transporter, permease/ATP-binding protein	WD0616	67 Kda	1\2			1\2	0.5	Transporter
L-allo-threonine aldolase	WD0617	39 kDa	3\12	3\10	4\13	3\12	3.25	Amino Acid Metab.
L-allo-threonine aldolase	WD0618	39 kDa	7\21	2\6	2\9	2\6	3.25	Amino acid Metab.
UDP-glucose 6-dehydrogenase	WD0620	48 kDa	3\10		4\11	4\9	2.25	Cell envelope
							X = 2.47		WD0619 not represented in wStr proteome
WO-MelB2: WD0633-WD0644 4 of 12 proteins	0.33
prophage LambdaW5, site-specific recombinase resolvase	WD0634	57 kDa	2\7				0.5	Phage integration
ankyrin repeat-containing prophage LambdaW1	WD0637	23 kDa	2\14	1\7			0.75	Ankyrin repeat
hypothetical protein	WD0638	45 kDa	1\2				0.25	Baseplate module
prophage LamdaW5, minor tail protein Z	WD0644	17 kDa	1\11				0.25	Baseplate module
							X = 0.44		mean of all 39 WO MelB1 and B2 proteins including phage-related WD0611-0620 is X = 1.26
WO-Pip1: WPa_0243 - WPa_0272 8 of 32 proteins	0.25
putative phage -related protein	WPa_0247	18 kDa				1\6	0.25	Unknown
Ankyrin repeat domain protein	WPa_0256	55 kDa				1\2	0.25	Ankyrin repeat	Ankyrin repeats (3 copies); pfam12796
Putative phage related ATPase	WPa_0261	55 kDa	2\4			1\2	0.75	Unknown	Predicted ATPase (AAA+ superfamily); COG1672; general function only
Putative transposase	WPa_0262	54 kDa	2\8				0.5	DNA modification	Transposase IS66 family; pfam03050
RNA polymerase sigma-70 domain protein	WPa_0264	19 kDa				1\4	0.25	Replication
Putative phage related protein	Wpa_0265	30 Kda	4\20	2\11	5\22	4\18	3.75	Unknown	note these peptides match the nearly identical Wpa_0435 below; cl21455: ABC_ATPase; The DNA packaging enzyme of bacteriophage lambda, terminase, is a heteromultimer composed of a small subunit, gpNu1, and a large subunit, gpA
Putative phage related protein	WPa_0266	31 kDa	1\7	1\5	1\6	3\14	1.25	Unknown	see Wpa_0436 below below; ABC transporter AAA domain_25; pfam13481;
putative transposase/integrase	WPa_0269	18 kDa	1\8				0.25	Unknown	DDE superfamily endonuclease; pfam13358
							X =0.9
WO Pip2: WPa_0297 - WPa_0322 4 of 25 proteins	0.16
prophage LambdaW5, minor tail protein Z	WPa_0307	19 kDa	3\25	2\13			1.25	Baseplate module
putative phage portal protein	WPa_0312	53 kDa			1\2	2\5	0.75	Head module
Phage terminase large subunit GpA	WPa_0314	69 kDa			1\2		0.25	Head module
helicase, SNF2 family	WPa_0319	135 kDa	1\1				0.25	DNA modification
							X = 0.62
WO Pip3: WPa_0323 - WPa_0342 7 of 20 proteins	0.33								11 of 45 WOPip2 and Pip3 =24% (may constitute a single propphage; see Kent Bordenstein, 2011)
putative phage portal protein	WPa_0325	53 kDa	1\5				0.25	Head module
Putative minor capsid protein c	WPa_0326	39 kDa		1\3			0.25	Head module
phage major capsid protein E	WPa_0328	37 kDa	1\3				0.25	Head module
baseplate assembly protein GpW	WPa_0334	12 kDa	3\45				0.75	Baseplate module
ankyrin repeat domain protein	WPa_0339	30 kDa		1\5			0.25	Ankyrin repeat
ankyrin repeat domain protein	WPa_0340	18 kDa	1\8				0.25	Ankyrin repeat
putative phage related protein	WPa_0341	17 kDa	1\10				0.25	Unknown	Protein of unknown function (DUF2924); pfam11149
							X = 0.32
WO Pip4: WPa_0411 - WPa_0455 17 of 45 proteins	0.38
site-specific recombinase, resolvase family	WPa_0411	58 kDa	1\2				0.25	Phage integration
putative phage related protein	WPa_0415	45 kDa	1\3				0.25	Baseplate module
putative minior tail protein Z	WPa_0421	18 kDa	1\7				0.25	Baseplate module
putative phage related protein	WPa_0424	37 kDa	2\8		6\29		2	Head module
putative phage related protein	WPa_0425	13 kDa		1\20	1\20	1\20	0.75	Head module	92% sequence identity Wpa_1302 below
putative phage related protein	WPa_0427	46 kDa			1\3		0.25	Head module
phage related DNA methylase	WPa_0429	47 kDa	2\5	2\7	6\17	7\17	4.25	DNA modification	99% sequence identity with gi|190571683 below
putative phage related protein	WPa_0433	78 kDa	2\3				0.5	Replication
putative phage related protein	WPa_0435	30 kDa	4\20	2\11	5\22	4\18	3.75	Unknown	see Wpa_065 above; AAA_24 domain; pfam13479
putative phage related protein	WPa_0436	31 kDa	2\11	1\5	1\6	3\14	1.75	Unknown	one of the peptides matches Wpa_0266 above; ABC transporter AAA domain_25; pfam13481
putative phage related protein	WPa_0438	25 kDa				2\5	0.5	Unknown
putative phage related protein	WPa_0443	51 kDa				3\6	0.75	Unknown	Phosphoplipase-beta C terminal; pfam08703
putative phage related protein	WPa_0444	21 kDa				1\7	0.25	Tail module
putative phage related protein	WPa_0447	9 kDa	1\27				0.25	Unknown	65% sequence identity to 190571703 below; Mu-like prophage FluMu protein gp41; pfam10109
phage tail tape measure protein	WPa_0448	82 kDa	4\7			1\1	1.25	Tail module
Putative endonuclease protein	WPa_0454	20 kDa	1\7				0.25	DNA modification	PLD-like domain; pfam13091; PLDc_2; Catalytic domain of EDTA-resistant nuclease Nuc from Salmonella typhimurium, cleaving both single- and double-stranded DNA.
patatin family protein	WPa_0455	35 kDa			1\7		0.25	Virulence	cl11396: Patatin_and_cPLA2 Superfamily
							X = 0.97
WO Pip5: WPa_1295 WPa_1340 17 of 45 proteins	0.38
putative phage related protein	WPa_1302	13 kDa	4\26	2\15	3\39	3\27	3	Head module	Bacteriophage lambda head decoration protein D; pfam02924 see WPa_0425 above
putative phage portal protein	WPa_1304	53 kDa	3\8	2\8	2\4	1\5	2	Head module
phage uncharacterized protein	WPa_1305	40 kDa			1\4	1\3	0.5	Unknown	Protein of unknown function (DUF1016)
putative phage related protein GpW	WPa_1306	8 kDa		1\15		1\16	0.5	Baseplate module
phage terminase large subunit GpA	WPa_1307	69 kDa	3\8	3\7		5\9	2.75	Head module
ankyrin repeat domain protein	WPa_1308	55 kDa	1\3				0.25	Ankyrin repeat
phage related DNA methylase	WPa_1310	47 kDa	2\5	2\7	6\17	7\17	4.25	DNA modification	see gi|190570854 above
putative phage related protein	WPa_1315	31 kDa		1\7			0.25	Unknown	AAA_24 domain; pfam13479; 84% identity with Wpa_0265
putative phage related protein	WPa_1316	31 kDa	2\13	1\4		3\14	1.5	Unknown	AAA_25 domain; pfam13481
putative phage related protein	WPa_1320	48 kDa	1\5	1\3			0.5	Unknown
putative phage related protein	WPa_1322	72 kDa	1\2				0.25	Virulence	gp15-like; see WD0579 and WD0580 above
putative phage related protein	WPa_1326	21 kDa	1\7	1\7			0.5	Unknown	TEX transcriptional accessory domain; COG2183
Phage major tail sheath protein	WPa_1327	43 kDa	2\7				0.5	Tail module
phage tail tube protein	WPa_1328	19 kDa	1\7				0.25	Tail module	Phage tail tube protein FII; pfam04985
putative phage related protein	WPa_1330	11 kDa			1\18		0.25	Unknown	Plasmid stabilization protein COG2026: RelE; Cytotoxic translational repressor of toxin-antitoxin stability system [Translation, ribosomal structure and biogenesis / Cell division and chromosome partitioning
putative phage related protein	WPa_1331	9 kDa	2\11	3\26	3\40	4\40	3	Unknown	98% identity to WD0572 above; Mu-like prophage FluMu protein gp41; pfam10109
phage tail tape measure protein	WPa_1333	84 kDa		1\2			0.25	Tail module
ORPHAN PROTEINS
wPip
phage portal protein, HK97 family	WPa_0649	44 kDa	2\8				0.5	Head module
site-specific recombinase, phage integrase family	WPa_0980	37 kDa	1\4			1\4	0.5	Phage integration
site-specific recombinase, phage integrase family	WPa_0092	35 kDa	1\6	1\4		1\3	0.75	Phage integration
phage protein	WPa_1361	41 kDa	2\9	1\4			0.75	Unknown	Protein of unknown function (DUF1016); cl19557; 83% sequence identity to WD0217 below
wMel							X =0.62
phage uncharacterized protein	WD0217	40 kDa	1\3				0.25	Unknown	Protein of unknown function (DUF1016); cl19557; 83% sequence identity to Wpa_1361 above
ankyrin repeat-containing prophage LambdaW1	WD0291	25 kDa	1\8				0.25	Virulence	Ank2 and Ank5 families
conserved hypothetical protein	WD0748	30 kDa	2\12				0.5	Unknown	phage conserved hypothetical protein BR0599; also has pfam09931: DUF2163 domain of unknown function
phage uncharacterized protein	WD1016	56 kDa	1\5				0.25	Unknown	COG5362; Terminase_6 Terminase-like family; pfam03237; some annotations with transposase and inactivated derivatives
phage uncharacterized protein	WD1132	34 kDa	1\5				0.25	Unknown	COG5362 and 5410; Phage-related terminase; some annotations with transposase and inactivated derivatives
wAna							X = 0.3
phage portal protein, HK97 family	WwAna0366	14 kDa	1\10				0.25	Head module
phage uncharacterized protein	WwAna0381	4 kDa	1\35				0.25	Unknown	COG5410; 83% covergage with 87% identity to WD1016 above; likely remnant of disrupted gene
wSim
phage host specificity protein	WwSim0184	120 kDa	1\2				0.25	Virulence	GTA TIM-barrel-like domain; pfam13547found in gene transfer agent protein of Rhodobacter capsulatus small phage-like particle that transfers DNA to host cell; and Phage-tail_3 protein; pfam13550
Phage tail sheath protein, partial	WwSim0265	34 kDa			4\15	3\10	1.75	Tail module
hypothetical protein resembles phage terminase	WwSim0123	35 kDa	1\4	1\8			0.5	Head module
conserved hypothetical protein	WwSim0665	17 kDa	2\22				0.5	Unknown	no domains
DNA invertase	WwSim0778	35 kDa	1\3				0.25	phage integration	probable phage Ser recombinase
							X = 0.54
